# Supplementary material for: Di-μ3-chlorido-tetra-μ2-chlorido-dichloridobis(dimethyl­formamide-κO)hexa­kis­(1H-imidazole-κN 3)tetra­cadmium
Source: Acta Crystallogr Sect E Struct Rep Online. 2011 Sep 30;67(Pt 10):m1416. doi: 10.1107/S1600536811037834 (PMC3201276; doi:10.1107/S1600536811037834)
Supplement: Supplementary file 1 [file e-67-m1416-sup1.cif]

##############################################################################
#                                                                            #
# This CIF contains the data in a paper accepted for publication in          #
# Acta Crystallographica Section E. It conforms to the requirements of       #
# Notes for Authors for Acta Crystallographica Section E, and has been       #
# peer reviewed under the auspices of the IUCr Commission on Journals.       #
#                                                                            #
# Full details of the Crystallographic Information File format               #
# are given in the paper "The Crystallographic Information File (CIF):       #
# a New Standard Archive File for Crystallography" by S. R. Hall, F. H.      #
# Allen and I. D. Brown [Acta Cryst. (1991), A47, 655-685].                  #
#                                                                            #
# The current version of the core CIF dictionary is obtainable from          #
# ftp://ftp.iucr.org/pub/cif_core.dic.                                       #
#                                                                            #
# Software is freely available for graphical display of the structure(s)     #
# in this CIF. For information consult the CIF software page                 #
# http://www.iucr.org/resources/cif/software.                                #
#                                                                            #
# This file may be used for bona fide research purposes within the           #
# scientific community so long as proper attribution is given to the journal # 
# article from which it was obtained.                                        #
#                                                                            #
##############################################################################
data_I
_audit_creation_method     SHELXL-97
_chemical_name_systematic
;
Di-\m~3~-chlorido-tetra-\m~2~-chlorido-dichloridobis(dimethylformamide-
\k<i>O</i>)hexakis(1<i>H</i>-imidazole-\k<i>N</i>^3^)tetracadmium
;
_chemical_name_common     ?
_chemical_formula_moiety     'C24 H38 Cd4 Cl8 N14 O2'
_chemical_formula_sum     'C24 H38 Cd4 Cl8 N14 O2'
_chemical_formula_iupac     '[Cd4 Cl8 (C3 H4 N2)6 (C3 H7 N O)2]'
_chemical_formula_weight     1287.92
_chemical_melting_point     ?
_symmetry_cell_setting     monoclinic
_symmetry_space_group_name_H-M     'P 21/c'
_symmetry_space_group_name_Hall     '-P 2ybc'
loop_
    _symmetry_equiv_pos_as_xyz
    'x, y, z'
    '-x, y+1/2, -z+1/2'
    '-x, -y, -z'
    'x, -y-1/2, z-1/2'
_cell_length_a     8.2540(17)
_cell_length_b     12.290(3)
_cell_length_c     21.119(4)
_cell_angle_alpha     90.00
_cell_angle_beta     99.23(3)
_cell_angle_gamma     90.00
_cell_volume     2114.6(8)
_cell_formula_units_Z     2
_cell_measurement_reflns_used     4835
_cell_measurement_theta_min     2.46
_cell_measurement_theta_max     27.48
_cell_measurement_temperature     293(2)
_exptl_crystal_description     'Prism'
_exptl_crystal_colour     'Colourless'
_exptl_crystal_size_max     0.30
_exptl_crystal_size_mid     0.25
_exptl_crystal_size_min     0.20
_exptl_crystal_density_diffrn     2.023
_exptl_crystal_density_meas     ?
_exptl_crystal_density_method     'not measured'
_exptl_crystal_F_000     1248
_exptl_absorpt_coefficient_mu     2.533
_exptl_absorpt_correction_type     multi-scan
_exptl_absorpt_process_details     '(CrystalClear; Rigaku, 2005)'
_exptl_absorpt_correction_T_min     0.472
_exptl_absorpt_correction_T_max     0.603
_exptl_special_details     ?
_diffrn_ambient_temperature     293(2)
_diffrn_radiation_type     MoK\a
_diffrn_radiation_wavelength     0.71073
_diffrn_radiation_source     'fine-focus sealed tube'
_diffrn_radiation_monochromator     graphite
_diffrn_measurement_device_type     'Rigaku SCXmini'
_diffrn_measurement_method     'CCD_Profile_fitting'
_diffrn_detector_area_resol_mean     .
_diffrn_reflns_number     21502
_diffrn_reflns_av_R_equivalents     0.0370
_diffrn_reflns_av_sigmaI/netI     0.0284
_diffrn_reflns_theta_min     3.00
_diffrn_reflns_theta_max     27.48
_diffrn_reflns_theta_full     27.48
_diffrn_measured_fraction_theta_max     0.999
_diffrn_measured_fraction_theta_full     0.999
_diffrn_reflns_limit_h_min     -10
_diffrn_reflns_limit_h_max     10
_diffrn_reflns_limit_k_min     -15
_diffrn_reflns_limit_k_max     15
_diffrn_reflns_limit_l_min     -27
_diffrn_reflns_limit_l_max     27
_diffrn_standards_number     .
_diffrn_standards_interval_count     .
_diffrn_standards_interval_time     .
_diffrn_standards_decay_%     .
_refine_special_details
;
Refinement of <i>F</i>^2^ against ALL reflections. The weighted <i>R</i>-factor
<i>wR</i> and goodness of fit <i>S</i> are based on <i>F</i>^2^, conventional
<i>R</i>-factors <i>R</i> are based on <i>F</i>, with <i>F</i> set to zero for
negative <i>F</i>^2^. The threshold expression of <i>F</i>^2^ >
\s(<i>F</i>^2^) is used only for calculating <i>R</i>-factors(gt) <i>etc</i>.
and is not relevant to the choice of reflections for refinement.
<i>R</i>-factors based on <i>F</i>^2^ are statistically about twice as large
as those based on <i>F</i>, and <i>R</i>- factors based on ALL data will be
even larger.
;
_reflns_number_total     4833
_reflns_number_gt     4241
_reflns_threshold_expression     I>2sigma(I)
_refine_ls_structure_factor_coef     Fsqd
_refine_ls_matrix_type     full
_refine_ls_R_factor_all     0.0354
_refine_ls_R_factor_gt     0.0281
_refine_ls_wR_factor_gt     0.0667
_refine_ls_wR_factor_ref     0.0694
_refine_ls_goodness_of_fit_ref     1.046
_refine_ls_restrained_S_all     1.046
_refine_ls_number_reflns     4833
_refine_ls_number_parameters     237
_refine_ls_number_restraints     0
_refine_ls_hydrogen_treatment     constr
_refine_ls_weighting_scheme     calc
_refine_ls_weighting_details
         'calc w=1/[\s^2^(Fo^2^)+(0.0349P)^2^+1.0319P] where P=(Fo^2^+2Fc^2^)/3'
_atom_sites_solution_hydrogens     geom
_atom_sites_solution_primary     direct
_atom_sites_solution_secondary     difmap
_refine_ls_shift/su_max     0.002
_refine_ls_shift/su_mean     0.000
_refine_diff_density_max     0.340
_refine_diff_density_min     -0.658
_refine_ls_extinction_method     'SHELXL97 (Sheldrick, 2008)'
_refine_ls_extinction_coef     0
loop_
    _atom_type_symbol
    _atom_type_description
    _atom_type_scat_dispersion_real
    _atom_type_scat_dispersion_imag
    _atom_type_scat_source
    'C' 'C' 0.0033 0.0016
                         'International Tables Vol C Tables 4.2.6.8 and 6.1.1.4'
    'H' 'H' 0.0000 0.0000
                         'International Tables Vol C Tables 4.2.6.8 and 6.1.1.4'
    'Cd' 'Cd' -0.8075 1.2024
                         'International Tables Vol C Tables 4.2.6.8 and 6.1.1.4'
    'Cl' 'Cl' 0.1484 0.1585
                         'International Tables Vol C Tables 4.2.6.8 and 6.1.1.4'
    'N' 'N' 0.0061 0.0033
                         'International Tables Vol C Tables 4.2.6.8 and 6.1.1.4'
    'O' 'O' 0.0106 0.0060
                         'International Tables Vol C Tables 4.2.6.8 and 6.1.1.4'
_computing_data_collection     'CrystalClear (Rigaku, 2005)'
_computing_cell_refinement     'CrystalClear (Rigaku, 2005)'
_computing_data_reduction     'CrystalClear (Rigaku, 2005)'
_computing_structure_solution     'SHELXS97 (Sheldrick, 2008)'
_computing_structure_refinement     'SHELXL97 (Sheldrick, 2008)'
_computing_molecular_graphics     'DIAMOND (Brandenburg & Putz, 2005)'
_computing_publication_material     'SHELXL97 (Sheldrick, 2008)'
loop_
    _atom_site_type_symbol
    _atom_site_label
    _atom_site_fract_x
    _atom_site_fract_y
    _atom_site_fract_z
    _atom_site_U_iso_or_equiv
    _atom_site_adp_type
    _atom_site_calc_flag
    _atom_site_refinement_flags
    _atom_site_occupancy
    _atom_site_symmetry_multiplicity
    _atom_site_disorder_assembly
    _atom_site_disorder_group
    C C1 0.1022(4) 0.0007(3) 0.59318(17) 0.0415(8) Uani d . 1 1 . .
    H H1 0.1309 -0.0205 0.5542 0.050 Uiso calc R 1 1 . .
    C C2 0.0277(4) -0.0083(3) 0.68722(18) 0.0457(9) Uani d . 1 1 . .
    H H2 -0.0036 -0.0348 0.7247 0.055 Uiso calc R 1 1 . .
    C C3 0.0450(4) 0.0970(3) 0.67154(16) 0.0380(8) Uani d . 1 1 . .
    H H3 0.0275 0.1563 0.6969 0.046 Uiso calc R 1 1 . .
    C C4 0.5413(4) 0.2881(3) 0.57582(18) 0.0416(8) Uani d . 1 1 . .
    H H4 0.5389 0.2891 0.5316 0.050 Uiso calc R 1 1 . .
    C C5 0.6345(5) 0.2923(4) 0.6781(2) 0.0559(10) Uani d . 1 1 . .
    H H5 0.7043 0.2964 0.7172 0.067 Uiso calc R 1 1 . .
    C C6 0.4692(4) 0.2792(3) 0.66852(18) 0.0484(9) Uani d . 1 1 . .
    H H6 0.4053 0.2730 0.7008 0.058 Uiso calc R 1 1 . .
    C C7 -0.5008(4) 0.4395(3) 0.38982(19) 0.0429(8) Uani d . 1 1 . .
    H H7 -0.5052 0.4478 0.4333 0.051 Uiso calc R 1 1 . .
    C C8 -0.5764(5) 0.4230(3) 0.2874(2) 0.0582(11) Uani d . 1 1 . .
    H H8 -0.6402 0.4178 0.2470 0.070 Uiso calc R 1 1 . .
    C C9 -0.4130(5) 0.4196(3) 0.30070(17) 0.0457(9) Uani d . 1 1 . .
    H H9 -0.3428 0.4114 0.2707 0.055 Uiso calc R 1 1 . .
    C C10 0.3020(4) 0.1635(3) 0.43669(16) 0.0384(8) Uani d . 1 1 . .
    H H10 0.2958 0.2363 0.4245 0.046 Uiso calc R 1 1 . .
    C C11 0.3797(6) -0.0201(3) 0.4151(2) 0.0638(12) Uani d . 1 1 . .
    H H11A 0.3284 -0.0347 0.4519 0.096 Uiso calc R 1 1 . .
    H H11B 0.4930 -0.0415 0.4239 0.096 Uiso calc R 1 1 . .
    H H11C 0.3249 -0.0605 0.3790 0.096 Uiso calc R 1 1 . .
    C C12 0.4289(8) 0.1321(5) 0.3439(3) 0.096(2) Uani d . 1 1 . .
    H H12A 0.3740 0.0932 0.3072 0.144 Uiso calc R 1 1 . .
    H H12B 0.5449 0.1192 0.3485 0.144 Uiso calc R 1 1 . .
    H H12C 0.4078 0.2086 0.3382 0.144 Uiso calc R 1 1 . .
    Cd Cd1 -0.10174(3) 0.428101(17) 0.415237(10) 0.02728(7) Uani d . 1 1 . .
    Cd Cd2 0.14449(3) 0.254846(17) 0.557490(11) 0.02742(7) Uani d . 1 1 . .
    N N1 0.0926(3) 0.1030(2) 0.61219(12) 0.0322(6) Uani d . 1 1 . .
    N N2 0.0649(4) -0.0674(2) 0.63767(16) 0.0480(8) Uani d . 1 1 . .
    H H2A 0.0647 -0.1373 0.6353 0.058 Uiso calc R 1 1 . .
    N N3 0.4108(3) 0.2763(2) 0.60408(13) 0.0319(6) Uani d . 1 1 . .
    N N4 0.6769(4) 0.2984(3) 0.61908(17) 0.0502(8) Uani d . 1 1 . .
    H H4A 0.7747 0.3073 0.6108 0.060 Uiso calc R 1 1 . .
    N N5 -0.3653(3) 0.4301(2) 0.36550(13) 0.0318(6) Uani d . 1 1 . .
    N N6 -0.6315(4) 0.4356(3) 0.34380(19) 0.0549(9) Uani d . 1 1 . .
    H H6A -0.7325 0.4402 0.3490 0.066 Uiso calc R 1 1 . .
    N N7 0.3690(4) 0.0952(2) 0.40063(15) 0.0433(7) Uani d . 1 1 . .
    O O1 0.2472(3) 0.13812(19) 0.48519(11) 0.0423(6) Uani d . 1 1 . .
    Cl Cl1 -0.04823(9) 0.61386(6) 0.35684(4) 0.02980(16) Uani d . 1 1 . .
    Cl Cl2 0.00339(10) 0.31740(6) 0.32819(4) 0.03436(17) Uani d . 1 1 . .
    Cl Cl3 -0.14308(9) 0.25405(6) 0.48437(4) 0.03149(17) Uani d . 1 1 . .
    Cl Cl4 0.19278(8) 0.44090(6) 0.48833(3) 0.02730(15) Uani d . 1 1 . .
loop_
    _atom_site_aniso_label
    _atom_site_aniso_U_11
    _atom_site_aniso_U_22
    _atom_site_aniso_U_33
    _atom_site_aniso_U_12
    _atom_site_aniso_U_13
    _atom_site_aniso_U_23
    C1 0.053(2) 0.0290(17) 0.042(2) -0.0073(16) 0.0058(16) -0.0043(15)
    C2 0.045(2) 0.052(2) 0.038(2) -0.0087(17) 0.0011(16) 0.0146(17)
    C3 0.0392(18) 0.0418(19) 0.0326(18) -0.0001(15) 0.0045(14) 0.0006(15)
    C4 0.0326(18) 0.046(2) 0.048(2) 0.0014(16) 0.0132(15) 0.0057(17)
    C5 0.043(2) 0.066(3) 0.054(3) -0.002(2) -0.0067(18) -0.003(2)
    C6 0.041(2) 0.065(3) 0.040(2) -0.0048(18) 0.0077(16) -0.0007(18)
    C7 0.0342(18) 0.044(2) 0.052(2) -0.0048(15) 0.0136(16) 0.0018(16)
    C8 0.040(2) 0.067(3) 0.059(3) 0.001(2) -0.0162(19) -0.002(2)
    C9 0.042(2) 0.062(2) 0.0334(19) -0.0014(18) 0.0045(15) -0.0018(17)
    C10 0.047(2) 0.0311(17) 0.0377(19) 0.0053(15) 0.0091(15) -0.0054(14)
    C11 0.078(3) 0.042(2) 0.072(3) 0.019(2) 0.014(2) -0.007(2)
    C12 0.143(5) 0.082(4) 0.080(4) 0.007(4) 0.071(4) 0.001(3)
    Cd1 0.02655(12) 0.02762(12) 0.02745(13) -0.00098(9) 0.00362(9) -0.00129(9)
    Cd2 0.02759(12) 0.02543(12) 0.03022(13) 0.00193(9) 0.00767(9) 0.00044(9)
    N1 0.0365(14) 0.0279(13) 0.0323(15) -0.0019(11) 0.0058(11) 0.0029(11)
    N2 0.0547(19) 0.0268(15) 0.060(2) -0.0064(14) 0.0004(16) 0.0056(14)
    N3 0.0283(13) 0.0317(14) 0.0369(15) 0.0022(11) 0.0090(11) 0.0024(11)
    N4 0.0294(16) 0.0476(19) 0.074(2) -0.0023(14) 0.0098(15) 0.0005(17)
    N5 0.0266(13) 0.0353(14) 0.0334(15) -0.0027(11) 0.0047(11) -0.0015(11)
    N6 0.0235(15) 0.053(2) 0.088(3) -0.0017(14) 0.0089(16) 0.0052(18)
    N7 0.0524(18) 0.0368(16) 0.0440(17) 0.0076(14) 0.0178(14) -0.0062(13)
    O1 0.0542(15) 0.0369(13) 0.0385(14) 0.0081(11) 0.0156(11) -0.0038(10)
    Cl1 0.0327(4) 0.0265(4) 0.0323(4) -0.0034(3) 0.0117(3) -0.0020(3)
    Cl2 0.0418(4) 0.0305(4) 0.0335(4) -0.0011(3) 0.0144(3) -0.0021(3)
    Cl3 0.0327(4) 0.0306(4) 0.0313(4) -0.0037(3) 0.0057(3) 0.0020(3)
    Cl4 0.0249(3) 0.0298(4) 0.0277(4) 0.0005(3) 0.0058(3) -0.0008(3)
_geom_special_details
;
All e.s.d.'s (except the e.s.d. in the dihedral angle between two l.s. planes)
are estimated using the full covariance matrix. The cell e.s.d.'s are taken
into account individually in the estimation of e.s.d.'s in distances, angles
and torsion angles; correlations between e.s.d.'s in cell parameters are only
used when they are defined by crystal symmetry. An approximate (isotropic)
treatment of cell e.s.d.'s is used for estimating e.s.d.'s involving l.s.
planes.
;
loop_
    _geom_bond_atom_site_label_1
    _geom_bond_atom_site_label_2
    _geom_bond_site_symmetry_2
    _geom_bond_distance
    _geom_bond_publ_flag
    C1 N1 . 1.326(4) ?
    C1 N2 . 1.330(5) ?
    C1 H1 . 0.9300 ?
    C2 C3 . 1.349(5) ?
    C2 N2 . 1.350(5) ?
    C2 H2 . 0.9300 ?
    C3 N1 . 1.374(4) ?
    C3 H3 . 0.9300 ?
    C4 N3 . 1.320(4) ?
    C4 N4 . 1.332(5) ?
    C4 H4 . 0.9300 ?
    C5 N4 . 1.349(5) ?
    C5 C6 . 1.357(5) ?
    C5 H5 . 0.9300 ?
    C6 N3 . 1.369(4) ?
    C6 H6 . 0.9300 ?
    C7 N5 . 1.308(4) ?
    C7 N6 . 1.332(5) ?
    C7 H7 . 0.9300 ?
    C8 C9 . 1.333(5) ?
    C8 N6 . 1.350(6) ?
    C8 H8 . 0.9300 ?
    C9 N5 . 1.368(4) ?
    C9 H9 . 0.9300 ?
    C10 O1 . 1.225(4) ?
    C10 N7 . 1.313(4) ?
    C10 H10 . 0.9300 ?
    C11 N7 . 1.450(5) ?
    C11 H11A . 0.9600 ?
    C11 H11B . 0.9600 ?
    C11 H11C . 0.9600 ?
    C12 N7 . 1.440(5) ?
    C12 H12A . 0.9600 ?
    C12 H12B . 0.9600 ?
    C12 H12C . 0.9600 ?
    Cd1 N5 . 2.259(3) ?
    Cd1 Cl2 . 2.5486(9) ?
    Cd1 Cl3 . 2.6426(9) ?
    Cd1 Cl1 . 2.6651(9) ?
    Cd1 Cl4 . 2.6671(11) ?
    Cd1 Cl4 3_566 2.7920(9) ?
    Cd2 N1 . 2.272(3) ?
    Cd2 N3 . 2.275(3) ?
    Cd2 O1 . 2.350(2) ?
    Cd2 Cl3 . 2.6158(12) ?
    Cd2 Cl1 3_566 2.6400(9) ?
    Cd2 Cl4 . 2.7762(9) ?
    N2 H2A . 0.8600 ?
    N4 H4A . 0.8600 ?
    N6 H6A . 0.8600 ?
    Cl1 Cd2 3_566 2.6400(9) ?
    Cl4 Cd1 3_566 2.7920(9) ?
loop_
    _geom_angle_atom_site_label_1
    _geom_angle_atom_site_label_2
    _geom_angle_atom_site_label_3
    _geom_angle_site_symmetry_1
    _geom_angle_site_symmetry_3
    _geom_angle
    _geom_angle_publ_flag
    N1 C1 N2 . . 110.5(3) ?
    N1 C1 H1 . . 124.7 ?
    N2 C1 H1 . . 124.7 ?
    C3 C2 N2 . . 106.3(3) ?
    C3 C2 H2 . . 126.9 ?
    N2 C2 H2 . . 126.9 ?
    C2 C3 N1 . . 109.4(3) ?
    C2 C3 H3 . . 125.3 ?
    N1 C3 H3 . . 125.3 ?
    N3 C4 N4 . . 110.9(3) ?
    N3 C4 H4 . . 124.6 ?
    N4 C4 H4 . . 124.6 ?
    N4 C5 C6 . . 105.8(3) ?
    N4 C5 H5 . . 127.1 ?
    C6 C5 H5 . . 127.1 ?
    C5 C6 N3 . . 109.6(3) ?
    C5 C6 H6 . . 125.2 ?
    N3 C6 H6 . . 125.2 ?
    N5 C7 N6 . . 110.7(3) ?
    N5 C7 H7 . . 124.6 ?
    N6 C7 H7 . . 124.6 ?
    C9 C8 N6 . . 106.9(4) ?
    C9 C8 H8 . . 126.5 ?
    N6 C8 H8 . . 126.5 ?
    C8 C9 N5 . . 109.0(4) ?
    C8 C9 H9 . . 125.5 ?
    N5 C9 H9 . . 125.5 ?
    O1 C10 N7 . . 124.7(3) ?
    O1 C10 H10 . . 117.7 ?
    N7 C10 H10 . . 117.7 ?
    N7 C11 H11A . . 109.5 ?
    N7 C11 H11B . . 109.5 ?
    H11A C11 H11B . . 109.5 ?
    N7 C11 H11C . . 109.5 ?
    H11A C11 H11C . . 109.5 ?
    H11B C11 H11C . . 109.5 ?
    N7 C12 H12A . . 109.5 ?
    N7 C12 H12B . . 109.5 ?
    H12A C12 H12B . . 109.5 ?
    N7 C12 H12C . . 109.5 ?
    H12A C12 H12C . . 109.5 ?
    H12B C12 H12C . . 109.5 ?
    N5 Cd1 Cl2 . . 94.83(7) ?
    N5 Cd1 Cl3 . . 93.76(7) ?
    Cl2 Cd1 Cl3 . . 93.18(3) ?
    N5 Cd1 Cl1 . . 89.68(7) ?
    Cl2 Cd1 Cl1 . . 91.30(3) ?
    Cl3 Cd1 Cl1 . . 174.11(2) ?
    N5 Cd1 Cl4 . . 171.43(7) ?
    Cl2 Cd1 Cl4 . . 93.71(3) ?
    Cl3 Cd1 Cl4 . . 85.09(3) ?
    Cl1 Cd1 Cl4 . . 90.80(3) ?
    N5 Cd1 Cl4 . 3_566 88.92(7) ?
    Cl2 Cd1 Cl4 . 3_566 175.27(2) ?
    Cl3 Cd1 Cl4 . 3_566 89.43(3) ?
    Cl1 Cd1 Cl4 . 3_566 85.84(3) ?
    Cl4 Cd1 Cl4 . 3_566 82.58(3) ?
    N1 Cd2 N3 . . 97.08(9) ?
    N1 Cd2 O1 . . 86.90(9) ?
    N3 Cd2 O1 . . 85.85(9) ?
    N1 Cd2 Cl3 . . 94.01(7) ?
    N3 Cd2 Cl3 . . 167.97(7) ?
    O1 Cd2 Cl3 . . 90.10(7) ?
    N1 Cd2 Cl1 . 3_566 92.97(7) ?
    N3 Cd2 Cl1 . 3_566 90.51(7) ?
    O1 Cd2 Cl1 . 3_566 176.31(6) ?
    Cl3 Cd2 Cl1 . 3_566 93.58(3) ?
    N1 Cd2 Cl4 . . 177.38(7) ?
    N3 Cd2 Cl4 . . 85.51(7) ?
    O1 Cd2 Cl4 . . 93.66(6) ?
    Cl3 Cd2 Cl4 . . 83.44(3) ?
    Cl1 Cd2 Cl4 3_566 . 86.65(3) ?
    C1 N1 C3 . . 105.4(3) ?
    C1 N1 Cd2 . . 126.9(2) ?
    C3 N1 Cd2 . . 127.7(2) ?
    C1 N2 C2 . . 108.4(3) ?
    C1 N2 H2A . . 125.8 ?
    C2 N2 H2A . . 125.8 ?
    C4 N3 C6 . . 105.3(3) ?
    C4 N3 Cd2 . . 128.2(2) ?
    C6 N3 Cd2 . . 126.5(2) ?
    C4 N4 C5 . . 108.3(3) ?
    C4 N4 H4A . . 125.8 ?
    C5 N4 H4A . . 125.8 ?
    C7 N5 C9 . . 105.9(3) ?
    C7 N5 Cd1 . . 129.7(2) ?
    C9 N5 Cd1 . . 124.4(2) ?
    C7 N6 C8 . . 107.4(3) ?
    C7 N6 H6A . . 126.3 ?
    C8 N6 H6A . . 126.3 ?
    C10 N7 C12 . . 120.9(4) ?
    C10 N7 C11 . . 121.3(3) ?
    C12 N7 C11 . . 117.7(3) ?
    C10 O1 Cd2 . . 127.5(2) ?
    Cd2 Cl1 Cd1 3_566 . 96.66(3) ?
    Cd2 Cl3 Cd1 . . 97.92(3) ?
    Cd1 Cl4 Cd2 . . 93.53(3) ?
    Cd1 Cl4 Cd1 . 3_566 97.42(3) ?
    Cd2 Cl4 Cd1 . 3_566 90.75(3) ?
loop_
    _geom_hbond_atom_site_label_D
    _geom_hbond_atom_site_label_H
    _geom_hbond_atom_site_label_A
    _geom_hbond_site_symmetry_A
    _geom_hbond_distance_DH
    _geom_hbond_distance_HA
    _geom_hbond_distance_DA
    _geom_hbond_angle_DHA
    N2 H2A Cl2 3_556 0.86 2.44 3.226(3) 152.3
    N4 H4A Cl1 3_666 0.86 2.45 3.212(3) 147.8
    N6 H6A Cl2 1_455 0.86 2.63 3.314(3) 137.3
_iucr_refine_instructions_details
;
TITL a in P2(1)/c                New: P21/c
CELL  0.71073    8.2540   12.2900   21.1190    90.000    99.230    90.000
ZERR 2           0.0017    0.0030    0.0040     0.000     0.030     0.000
LATT 1
SYMM             - X ,    0.50000 + Y ,    0.50000 - Z
SFAC C  H  Cd Cl N  O
UNIT 48 76 8 16 28 4
L.S. 10
ACTA
BOND $H
FMAP 2
PLAN 5
HTAB
HTAB N2 Cl2_$1
HTAB N4 Cl1_$2
HTAB N6 Cl2_$3
EQIV $1 -x, -y, -z+1
EQIV $2 -x+1, -y+1, -z+1
EQIV $3 x-1, y, z
omit 0 4 0
WGHT    0.034900    1.031900
FVAR       0.17881
C1    1    0.102156    0.000652    0.593182    11.00000    0.05328    0.02905 =
         0.04172   -0.00433    0.00585   -0.00731
AFIX  43
H1    2    0.130873   -0.020549    0.554187    11.00000   -1.20000
AFIX   0
C2    1    0.027717   -0.008278    0.687218    11.00000    0.04507    0.05181 =
         0.03850    0.01459    0.00105   -0.00866
AFIX  43
H2    2   -0.003604   -0.034801    0.724687    11.00000   -1.20000
AFIX   0
C3    1    0.045021    0.097032    0.671536    11.00000    0.03917    0.04180 =
         0.03262    0.00062    0.00452   -0.00006
AFIX  43
H3    2    0.027486    0.156350    0.696929    11.00000   -1.20000
AFIX   0
C4    1    0.541323    0.288105    0.575820    11.00000    0.03264    0.04633 =
         0.04803    0.00573    0.01319    0.00139
AFIX  43
H4    2    0.538917    0.289125    0.531647    11.00000   -1.20000
AFIX   0
C5    1    0.634533    0.292349    0.678065    11.00000    0.04294    0.06609 =
         0.05386   -0.00297   -0.00669   -0.00191
AFIX  43
H5    2    0.704284    0.296407    0.717216    11.00000   -1.20000
AFIX   0
C6    1    0.469225    0.279169    0.668515    11.00000    0.04059    0.06509 =
         0.03997   -0.00069    0.00772   -0.00484
AFIX  43
H6    2    0.405298    0.273016    0.700815    11.00000   -1.20000
AFIX   0
C7    1   -0.500792    0.439498    0.389822    11.00000    0.03425    0.04446 =
         0.05222    0.00185    0.01365   -0.00478
AFIX  43
H7    2   -0.505220    0.447799    0.433281    11.00000   -1.20000
AFIX   0
C8    1   -0.576387    0.423037    0.287428    11.00000    0.03992    0.06748 =
         0.05932   -0.00189   -0.01624    0.00062
AFIX  43
H8    2   -0.640190    0.417786    0.247041    11.00000   -1.20000
AFIX   0
C9    1   -0.413002    0.419612    0.300697    11.00000    0.04169    0.06153 =
         0.03336   -0.00185    0.00449   -0.00143
AFIX  43
H9    2   -0.342754    0.411431    0.270718    11.00000   -1.20000
AFIX   0
C10   1    0.302044    0.163472    0.436693    11.00000    0.04727    0.03108 =
         0.03765   -0.00542    0.00913    0.00532
AFIX  43
H10   2    0.295834    0.236275    0.424535    11.00000   -1.20000
AFIX   0
C11   1    0.379726   -0.020116    0.415089    11.00000    0.07782    0.04243 =
         0.07163   -0.00741    0.01373    0.01866
AFIX 137
H11A  2    0.328417   -0.034702    0.451903    11.00000   -1.50000
H11B  2    0.492961   -0.041513    0.423940    11.00000   -1.50000
H11C  2    0.324881   -0.060508    0.378999    11.00000   -1.50000
AFIX   0
C12   1    0.428949    0.132105    0.343914    11.00000    0.14311    0.08250 =
         0.08047    0.00087    0.07090    0.00744
AFIX 137
H12A  2    0.374037    0.093173    0.307241    11.00000   -1.50000
H12B  2    0.544947    0.119157    0.348524    11.00000   -1.50000
H12C  2    0.407794    0.208574    0.338177    11.00000   -1.50000
AFIX   0
CD1   3   -0.101738    0.428101    0.415237    11.00000    0.02655    0.02762 =
         0.02745   -0.00129    0.00362   -0.00098
CD2   3    0.144492    0.254846    0.557490    11.00000    0.02759    0.02543 =
         0.03022    0.00044    0.00767    0.00193
N1    5    0.092599    0.102966    0.612186    11.00000    0.03651    0.02789 =
         0.03228    0.00291    0.00576   -0.00189
N2    5    0.064941   -0.067432    0.637666    11.00000    0.05473    0.02680 =
         0.05961    0.00561    0.00039   -0.00635
AFIX  43
H2A   2    0.064653   -0.137286    0.635256    11.00000   -1.20000
AFIX   0
N3    5    0.410825    0.276303    0.604079    11.00000    0.02834    0.03169 =
         0.03691    0.00239    0.00897    0.00221
N4    5    0.676881    0.298355    0.619081    11.00000    0.02940    0.04758 =
         0.07402    0.00047    0.00981   -0.00231
AFIX  43
H4A   2    0.774696    0.307278    0.610811    11.00000   -1.20000
AFIX   0
N5    5   -0.365306    0.430065    0.365500    11.00000    0.02661    0.03525 =
         0.03340   -0.00148    0.00468   -0.00266
N6    5   -0.631519    0.435582    0.343804    11.00000    0.02350    0.05342 =
         0.08770    0.00516    0.00886   -0.00172
AFIX  43
H6A   2   -0.732484    0.440197    0.349049    11.00000   -1.20000
AFIX   0
N7    5    0.369034    0.095212    0.400630    11.00000    0.05242    0.03682 =
         0.04402   -0.00618    0.01784    0.00757
O1    6    0.247155    0.138124    0.485194    11.00000    0.05424    0.03690 =
         0.03851   -0.00381    0.01562    0.00807
CL1   4   -0.048231    0.613858    0.356841    11.00000    0.03275    0.02647 =
         0.03231   -0.00202    0.01170   -0.00344
CL2   4    0.003395    0.317400    0.328189    11.00000    0.04183    0.03048 =
         0.03352   -0.00208    0.01438   -0.00110
CL3   4   -0.143076    0.254055    0.484373    11.00000    0.03275    0.03059 =
         0.03134    0.00200    0.00573   -0.00370
CL4   4    0.192777    0.440898    0.488330    11.00000    0.02492    0.02983 =
         0.02767   -0.00083    0.00575    0.00046
HKLF 4
REM  a in P2(1)/c                New: P21/c
REM R1 =  0.0281 for   4241 Fo > 4sig(Fo)  and  0.0354 for all   4833 data
REM    237 parameters refined using      0 restraints
END
WGHT      0.0133      1.3354
REM Highest difference peak  0.340,  deepest hole -0.658,  1-sigma level  0.084
Q1    1   0.1160  0.0601  0.6077  11.00000  0.05    0.34
Q2    1   0.1366  0.2556  0.3519  11.00000  0.05    0.33
Q3    1  -0.6885  0.4262  0.2561  11.00000  0.05    0.32
Q4    1   0.6055 -0.0866  0.3764  11.00000  0.05    0.31
Q5    1   0.0814  0.1817  0.5298  11.00000  0.05    0.31
;
data_global
_journal_date_recd_electronic     2011-08-21
_journal_date_accepted     2011-09-16
_journal_name_full     'Acta Crystallographica, Section E'
_journal_year     2011
_journal_volume     67
_journal_issue     10
_journal_page_first     m1416
_journal_page_last     m1416
_journal_paper_category     QM
_journal_coeditor_code     GK2402
_publ_contact_author_name     'Run-Qiang Zhu'
_publ_contact_author_address
;
Ordered Matter Science Research Center,
College of Chemistry and Chemical Engineering,
Southeast University,
Nanjing 211189, People's Republic of China
;
_publ_contact_author_email     'zhurunqiang@163.com'
_publ_contact_author_fax     '862552090626'
_publ_contact_author_phone     '862552090626'
_publ_section_title
;\
Di-\m~3~-chlorido-tetra-\m~2~-chlorido-dichloridobis(dimethylformamide-\
\k<i>O</i>)hexakis(1<i>H</i>-imidazole-\k<i>N</i>^3^)tetracadmium
;
loop_
    _publ_author_name
    _publ_author_footnote
    _publ_author_address
    'Zhu, Run-Qiang' .
;
Ordered Matter Science Research Center,
College of Chemistry and Chemical Engineering,
Southeast University,
Nanjing 211189
People's Republic of China
;
