# Supplementary material for: Di-μ3-chlorido-tetra-μ2-chlorido-dichloridobis(dimethyl­formamide-κO)hexa­kis­(1H-imidazole-κN 3)tetra­cadmium
Source: Acta Crystallogr Sect E Struct Rep Online. 2011 Sep 30;67(Pt 10):m1416. doi: 10.1107/S1600536811037834 (PMC3201276; doi:10.1107/S1600536811037834)
Supplement: Supplementary file 2 [file e-67-m1416-Isup2.hkl]

# 
# h,k,l, Fc-squared, Fo-squared, sigma(Fo-squared) and status flag 
# 
data_I
_shelx_title ' a in P2(1)/c                New: P21/c' 
_shelx_refln_list_code          4 
_shelx_F_calc_maximum      560.52 
_exptl_crystal_F_000      1244.00 
_reflns_d_resolution_high  0.7700 
 
loop_ 
 _symmetry_equiv_pos_as_xyz 
 'x, y, z' 
 '-x, y+1/2, -z+1/2' 
 '-x, -y, -z' 
 'x, -y-1/2, z-1/2' 
 
_cell_length_a     8.2540 
_cell_length_b    12.2900 
_cell_length_c    21.1190 
_cell_angle_alpha  90.000 
_cell_angle_beta   99.230 
_cell_angle_gamma  90.000 
 
_shelx_F_squared_multiplier     1.000 
 
loop_ 
 _refln_index_h 
 _refln_index_k 
 _refln_index_l 
 _refln_F_squared_calc 
 _refln_F_squared_meas 
 _refln_F_squared_sigma 
 _refln_observed_status 
   2   0   0    22020.76    22682.06    351.96 o 
   3   0   0    12610.19    13250.98    222.16 o 
   4   0   0    55729.42    56346.36   1026.14 o 
   5   0   0     4303.84     4237.49    385.41 o 
   6   0   0      528.36      538.63     30.83 o 
   7   0   0     2436.63     2288.47     92.88 o 
   8   0   0     2991.39     2932.45    105.89 o 
   9   0   0      284.72      428.47     87.42 o 
  10   0   0        6.21       88.20     92.58 o 
   1   1   0    13213.19    13491.77    155.13 o 
   2   1   0     4656.73     4666.77     37.55 o 
   3   1   0      122.49      206.95     15.25 o 
   4   1   0     5601.33     5830.27     69.95 o 
   5   1   0      777.20      811.73     27.70 o 
   6   1   0       18.84       26.83     11.85 o 
   7   1   0     1831.66     1820.11     46.83 o 
   8   1   0     5427.61     5311.40    107.95 o 
   9   1   0     1454.52     1316.90     59.84 o 
  10   1   0       43.16       64.47     42.75 o 
   0   2   0     2960.55     2988.82     86.33 o 
   1   2   0       36.55       82.49      6.83 o 
   2   2   0     3979.52     3960.26     22.01 o 
   3   2   0    11071.15    11194.81    102.75 o 
   4   2   0     1182.58     1200.27     22.00 o 
   5   2   0      681.23      698.91     20.75 o 
   6   2   0    14328.99    14460.14    195.27 o 
   7   2   0    18145.23    17858.73    265.65 o 
   8   2   0     1422.47     1443.89     57.28 o 
   9   2   0      675.83      632.66     42.24 o 
  10   2   0     4720.86     4471.21    198.30 o 
   1   3   0     6072.29     5895.57     59.85 o 
   2   3   0    37764.06    36155.41    328.82 o 
   3   3   0    23542.26    21787.05    456.85 o 
   4   3   0      210.92      188.05     14.66 o 
   5   3   0     7614.96     7259.93     90.10 o 
   6   3   0    17198.59    16950.73    233.54 o 
   7   3   0     7985.20     7757.67    154.45 o 
   8   3   0      156.04      226.22     29.55 o 
   9   3   0      153.50      142.60     38.66 o 
  10   3   0      279.31      387.83    118.47 o 
   1   4   0      768.12      735.89     21.91 o 
   2   4   0     4355.85     4247.62     65.34 o 
   3   4   0    30660.15    30812.94    361.80 o 
   4   4   0    14493.07    14637.21    190.34 o 
   5   4   0        0.06       10.42     14.67 o 
   6   4   0     9306.63     9228.31    164.10 o 
   7   4   0     9463.54     9436.35    268.34 o 
   8   4   0     1792.99     1772.62     78.23 o 
   9   4   0      150.87      155.52     53.81 o 
  10   4   0     1428.92     1458.67    112.12 o 
   1   5   0       54.13       54.27      6.09 o 
   2   5   0        2.75       13.56      9.07 o 
   3   5   0     5142.87     5154.24     73.64 o 
   4   5   0    18958.16    18944.46    261.63 o 
   5   5   0     6713.08     6726.63    113.09 o 
   6   5   0       38.22      113.56     29.87 o 
   7   5   0     3352.58     3346.02    111.13 o 
   8   5   0     3426.21     3349.21    121.43 o 
   9   5   0      718.96      664.93     55.95 o 
  10   5   0        0.08       22.95     43.01 o 
   0   6   0   112303.94   107526.34   1445.90 o 
   1   6   0    19824.31    19888.54    200.81 o 
   2   6   0        3.48      113.39     30.88 o 
   3   6   0    33420.89    33121.62    419.92 o 
   4   6   0    46316.11    45296.79    805.03 o 
   5   6   0     6755.18     6169.61    211.16 o 
   6   6   0       45.42       65.69     25.10 o 
   7   6   0      664.68      779.94     55.82 o 
   8   6   0     1003.67      918.58     65.00 o 
   9   6   0        1.70        1.61     33.32 o 
   1   7   0     6328.36     6326.64    135.30 o 
   2   7   0     4846.41     4710.74     71.15 o 
   3   7   0     6067.26     6079.08    103.17 o 
   4   7   0       87.21      120.56     14.44 o 
   5   7   0      794.08      841.98     61.08 o 
   6   7   0      262.15      245.72     33.32 o 
   7   7   0       34.76       54.39     28.66 o 
   8   7   0     1181.27     1207.00     73.20 o 
   9   7   0     1287.22     1393.93     88.53 o 
   0   8   0       96.78      143.63     32.97 o 
   1   8   0      564.56      556.50     21.88 o 
   2   8   0     1675.21     1664.16     35.86 o 
   3   8   0     5373.89     5353.26    100.50 o 
   4   8   0     1333.95     1378.12     53.48 o 
   5   8   0       84.08       92.76     35.63 o 
   6   8   0     2179.56     2282.18    154.57 o 
   7   8   0     4963.41     5027.07    172.17 o 
   8   8   0      130.00      205.57     42.77 o 
   9   8   0     2353.36     2258.91    143.78 o 
   1   9   0     9613.97     9411.41    150.96 o 
   2   9   0    11960.76    11950.87    159.52 o 
   3   9   0     5254.30     5062.86    125.74 o 
   4   9   0      174.37      257.93     32.39 o 
   5   9   0     1389.88     1375.54     67.98 o 
   6   9   0     3639.04     3804.21    129.05 o 
   7   9   0     1169.80      999.46     69.36 o 
   8   9   0       88.63      164.50     76.07 o 
   0  10   0     7423.35     7493.61    168.56 o 
   1  10   0     2031.93     1970.47     51.17 o 
   2  10   0     4224.02     4067.41     74.72 o 
   3  10   0    14380.26    14151.32    258.69 o 
   4  10   0     5635.08     5731.85    155.23 o 
   5  10   0      328.17      382.52     44.29 o 
   6  10   0     1397.13     1508.46     75.37 o 
   7  10   0     1783.02     1757.20     90.61 o 
   8  10   0      567.40      508.10     58.71 o 
   1  11   0      175.86      206.46     22.60 o 
   2  11   0     1070.21      983.07     38.16 o 
   3  11   0     4643.21     4774.46    137.40 o 
   4  11   0     5770.36     5678.76    161.54 o 
   5  11   0     2868.86     2883.25    116.90 o 
   6  11   0       16.99      -25.03     32.30 o 
   7  11   0     1537.78     1511.83    151.78 o 
   0  12   0    11499.62    11148.83    326.07 o 
   1  12   0     5978.06     5776.54    126.47 o 
   2  12   0        7.08       22.30     23.60 o 
   3  12   0     3560.59     3635.45    123.20 o 
   4  12   0     7031.75     7102.60    206.36 o 
   5  12   0     1422.18     1379.97     77.07 o 
   6  12   0      157.81      197.57     43.26 o 
   1  13   0      864.46      781.11     48.92 o 
   2  13   0     2013.25     2123.18     83.62 o 
   3  13   0     1926.53     2088.20     97.26 o 
   4  13   0      407.67      674.43    101.66 o 
   5  13   0      585.33      634.03     61.07 o 
   6  13   0     1088.73     1064.75     92.44 o 
   0  14   0       94.87      104.79     53.96 o 
   1  14   0      725.74      727.53     54.47 o 
   2  14   0        9.00      -25.35     26.59 o 
   3  14   0       74.07       84.49     34.95 o 
   4  14   0        9.60       67.14     44.12 o 
   5  14   0      731.23      810.63    178.09 o 
   1  15   0     1668.56     1580.50    127.72 o 
   2  15   0     2677.76     2674.03    116.79 o 
   3  15   0     1121.45     1104.45     76.76 o 
 -10   1   1     1305.07     1259.22    101.37 o 
  -9   1   1      276.04      355.54     35.63 o 
  -8   1   1      244.07      344.80     27.80 o 
  -7   1   1     3015.11     2983.90     63.72 o 
  -6   1   1     1228.45     1244.75     32.26 o 
  -5   1   1     1848.50     1850.32     34.80 o 
  -4   1   1     1675.60     1868.96     31.27 o 
  -3   1   1      453.74      462.49     11.85 o 
  -2   1   1     2725.30     2660.54     30.44 o 
  -1   1   1    20548.38    20070.43    160.15 o 
   1   1   1     2483.30     2617.58     18.47 o 
   2   1   1      140.07      165.14     12.31 o 
   3   1   1    17383.80    17414.59    156.15 o 
   4   1   1     6894.19     7076.50     83.53 o 
   5   1   1      946.51      967.28     25.15 o 
   6   1   1        3.21       39.05     17.28 o 
   7   1   1       27.24       54.63     15.95 o 
   8   1   1      373.88      414.82     29.65 o 
   9   1   1      975.19      933.46     48.00 o 
  10   1   1     1099.21     1134.06     99.72 o 
 -10   2   1      650.57      892.16     94.43 o 
  -9   2   1     1513.03     1468.32     71.87 o 
  -8   2   1     6050.00     6037.51    136.06 o 
  -7   2   1     6401.64     6648.42    115.56 o 
  -6   2   1     2819.30     2756.95     52.93 o 
  -5   2   1       26.36       23.25      9.74 o 
  -4   2   1    10296.32    10863.22    114.60 o 
  -3   2   1     6890.98     6943.71     62.74 o 
  -2   2   1      113.37      145.56      8.95 o 
  -1   2   1     1260.66     1276.58     16.43 o 
   0   2   1     5910.23     5793.59     97.69 o 
   1   2   1    20814.87    20471.62    194.84 o 
   2   2   1     4092.39     3909.65     50.37 o 
   3   2   1     3861.06     3865.77     51.73 o 
   4   2   1      769.66      770.46     22.89 o 
   5   2   1      581.42      574.34     18.80 o 
   6   2   1     6153.54     6336.29    101.11 o 
   7   2   1     4067.99     3828.61     78.25 o 
   8   2   1      284.65      340.87     30.75 o 
   9   2   1      367.60      426.74     44.40 o 
  10   2   1     1107.40     1393.78    125.44 o 
 -10   3   1      286.18      317.13     47.54 o 
  -9   3   1        0.92      -16.66     26.16 o 
  -8   3   1      284.06      282.36     32.14 o 
  -7   3   1     1099.50     1231.80     52.00 o 
  -6   3   1     1121.57     1068.74     34.29 o 
  -5   3   1     1647.28     1695.22     51.93 o 
  -4   3   1        4.60       43.04     14.08 o 
  -3   3   1     2374.93     2408.22     25.05 o 
  -2   3   1     7042.52     7344.76     76.01 o 
  -1   3   1      460.29      466.48      9.83 o 
   0   3   1      440.89      531.55     14.80 o 
   1   3   1      265.68      306.78      7.62 o 
   2   3   1     3530.71     3645.81     48.88 o 
   3   3   1      690.40      726.26     19.62 o 
   4   3   1       76.67       72.43     11.61 o 
   5   3   1        0.78       21.36      7.79 o 
   6   3   1      156.69      200.21     16.99 o 
   7   3   1       53.39      118.20     22.09 o 
   8   3   1      118.67      185.12     28.14 o 
   9   3   1       70.56      122.22     34.58 o 
  10   3   1      214.50      226.66     76.17 o 
 -10   4   1       16.74      -22.71     39.64 o 
  -9   4   1      172.80      190.05     40.32 o 
  -8   4   1     1317.86     1273.45     70.27 o 
  -7   4   1     3356.93     3321.03     86.30 o 
  -6   4   1      413.50      409.74     23.92 o 
  -5   4   1     2326.96     2286.29     47.29 o 
  -4   4   1    25521.56    25964.55    305.07 o 
  -3   4   1    32609.94    32343.98    423.28 o 
  -2   4   1    14531.93    13897.94    151.23 o 
  -1   4   1     7464.93     7594.91     66.12 o 
   0   4   1    23040.37    23488.38    243.65 o 
   1   4   1     5431.50     5701.62     68.40 o 
   2   4   1     6959.08     6685.96     66.46 o 
   3   4   1     6545.94     6523.37     89.16 o 
   4   4   1     1391.44     1404.27     34.30 o 
   5   4   1     5302.63     5301.67     95.32 o 
   6   4   1    10196.71    10098.12    180.43 o 
   7   4   1     9829.12     9897.68    199.20 o 
   8   4   1      657.26      661.71     51.95 o 
   9   4   1       87.35      242.97     67.04 o 
  10   4   1      465.06      558.31     66.25 o 
 -10   5   1      706.63      479.82     73.46 o 
  -9   5   1      133.37      149.51     42.07 o 
  -8   5   1      204.69      316.01     44.15 o 
  -7   5   1     1323.91     1291.64     62.13 o 
  -6   5   1     1359.78     1293.91     83.19 o 
  -5   5   1     1505.06     1373.19     65.22 o 
  -4   5   1       97.86      108.95     14.56 o 
  -3   5   1     1039.16     1021.76     49.61 o 
  -2   5   1     1433.87     1341.41     34.15 o 
  -1   5   1    12421.58    12219.62    112.92 o 
   0   5   1      802.67      827.07     17.45 o 
   1   5   1      599.55      593.94     23.46 o 
   2   5   1       86.19       98.74      6.33 o 
   3   5   1     3104.29     3195.39     54.75 o 
   4   5   1     7067.61     6886.09    114.63 o 
   5   5   1     2667.33     2666.05     59.61 o 
   6   5   1     2436.29     2369.59     64.49 o 
   7   5   1      555.25      660.87     57.02 o 
   8   5   1       98.49      134.95     42.16 o 
   9   5   1      104.50      162.68     39.43 o 
  -9   6   1        1.98      -33.51     33.51 o 
  -8   6   1      690.12      705.99     56.10 o 
  -7   6   1       49.74       71.94     28.06 o 
  -6   6   1      233.82      236.15     32.50 o 
  -5   6   1      133.80      173.27     25.60 o 
  -4   6   1     3338.38     3220.58     87.17 o 
  -3   6   1      657.76      626.93     22.22 o 
  -2   6   1      337.60      332.23     27.08 o 
  -1   6   1     5504.37     5588.96     68.59 o 
   0   6   1     2168.04     2206.44     35.44 o 
   1   6   1      166.74      113.55     11.30 o 
   2   6   1     2397.28     2323.52     32.77 o 
   3   6   1     4233.74     4129.42     76.62 o 
   4   6   1     4068.96     4026.49     84.51 o 
   5   6   1      251.96      243.49     30.48 o 
   6   6   1      800.43      816.87     34.05 o 
   7   6   1      523.17      597.57     48.46 o 
   8   6   1       85.27      142.30     52.23 o 
   9   6   1       14.61       47.77     39.88 o 
  -9   7   1      359.67      426.14     56.77 o 
  -8   7   1        0.63      -13.35     28.72 o 
  -7   7   1     1228.42     1375.12     89.83 o 
  -6   7   1     2426.41     2375.01     84.16 o 
  -5   7   1     3171.01     3273.19     92.78 o 
  -4   7   1     4676.23     4707.42    111.29 o 
  -3   7   1      675.39      684.85     38.90 o 
  -2   7   1     2820.43     2831.13     40.66 o 
  -1   7   1     6781.48     6614.21     94.91 o 
   0   7   1    48661.18    47927.46    506.77 o 
   1   7   1      977.15      971.19     38.13 o 
   2   7   1     3576.49     3503.44     50.12 o 
   3   7   1    12867.37    12751.03    279.98 o 
   4   7   1     6599.73     6291.50    110.45 o 
   5   7   1      850.04      864.15     52.36 o 
   6   7   1      112.84      175.48     44.15 o 
   7   7   1      850.76      914.36     60.14 o 
   8   7   1     1025.20      973.82     70.59 o 
   9   7   1      925.90     1112.43    127.11 o 
  -9   8   1      428.31      385.48     70.19 o 
  -8   8   1     1088.20     1250.90    170.65 o 
  -7   8   1      229.60      307.84     48.95 o 
  -6   8   1      316.51      397.67     44.43 o 
  -5   8   1      260.90      304.37     37.38 o 
  -4   8   1     1194.57     1199.69     50.65 o 
  -3   8   1     2044.42     2032.35     77.04 o 
  -2   8   1      332.37      339.01     24.27 o 
  -1   8   1        2.45       12.64      8.92 o 
   0   8   1       54.73       80.10     11.18 o 
   1   8   1     1148.43     1230.48     33.09 o 
   2   8   1      107.77      140.63     11.41 o 
   3   8   1      613.78      639.02     29.15 o 
   4   8   1       24.87       44.33     23.32 o 
   5   8   1      637.38      681.53     44.37 o 
   6   8   1      689.32      780.62     56.22 o 
   7   8   1      561.10      623.77     54.71 o 
   8   8   1      920.24      928.32     68.50 o 
   9   8   1        8.37       -3.28     41.58 o 
  -8   9   1      177.46      219.13     57.84 o 
  -7   9   1     2677.80     2751.26    119.75 o 
  -6   9   1     1781.01     1766.48     82.80 o 
  -5   9   1      385.01      425.13     57.11 o 
  -4   9   1       10.36       34.25     22.36 o 
  -3   9   1      121.71      156.23     33.01 o 
  -2   9   1      267.54      283.24     15.50 o 
  -1   9   1     1051.52     1112.15     36.92 o 
   0   9   1     1577.91     1552.30     49.84 o 
   1   9   1      633.54      719.46     27.94 o 
   2   9   1      189.47      195.47     24.66 o 
   3   9   1      292.57      365.06     28.45 o 
   4   9   1      908.06      901.41     49.51 o 
   5   9   1        3.81       -6.40     22.13 o 
   6   9   1        7.98       65.64     40.85 o 
   7   9   1       40.70       -8.48     46.60 o 
   8   9   1      918.10      876.36     85.19 o 
  -8  10   1      617.93      585.63     62.68 o 
  -7  10   1     1415.94     1394.47     83.17 o 
  -6  10   1      556.26      633.69     51.76 o 
  -5  10   1       30.71      -17.67     24.60 o 
  -4  10   1     3161.89     3143.30    101.43 o 
  -3  10   1     5332.18     5589.49    148.59 o 
  -2  10   1      207.79      272.46     27.76 o 
  -1  10   1        3.39       15.78     12.89 o 
   0  10   1     9893.39     9929.75    151.12 o 
   1  10   1     7979.06     8033.27    128.09 o 
   2  10   1    10277.79    10377.39    163.90 o 
   3  10   1     6282.84     6317.69    154.11 o 
   4  10   1      434.43      510.50     43.70 o 
   5  10   1      350.55      396.69     56.01 o 
   6  10   1     1532.87     1612.47     81.10 o 
   7  10   1      885.30      967.71    116.02 o 
   8  10   1        2.08        4.49     31.76 o 
  -7  11   1      172.63      175.27     60.18 o 
  -6  11   1      318.87      422.86     47.99 o 
  -5  11   1      134.17      249.88     41.65 o 
  -4  11   1      770.58      907.28     66.47 o 
  -3  11   1      958.52      951.03     69.34 o 
  -2  11   1       58.22       85.47     25.31 o 
  -1  11   1        4.02        6.55     12.36 o 
   0  11   1      815.76      720.41     29.36 o 
   1  11   1       62.29       86.88     21.55 o 
   2  11   1      546.13      592.56     36.27 o 
   3  11   1     1578.11     1579.54     68.34 o 
   4  11   1      364.34      432.53     43.31 o 
   5  11   1       50.61       77.91     35.28 o 
   6  11   1      382.95      354.53     47.24 o 
   7  11   1        0.33       59.17     67.72 o 
  -7  12   1       70.03      107.29     42.73 o 
  -6  12   1        2.53        2.58     36.97 o 
  -5  12   1     1506.84     1527.90     84.32 o 
  -4  12   1     3659.85     3716.52    129.95 o 
  -3  12   1     1129.23     1245.45     66.02 o 
  -2  12   1      213.73      242.86     33.38 o 
  -1  12   1       15.63       67.70     26.55 o 
   0  12   1       98.56      179.57     26.37 o 
   1  12   1        3.08       53.56     29.33 o 
   2  12   1       87.82      136.85     38.14 o 
   3  12   1      543.75      715.41     69.20 o 
   4  12   1      426.98      558.93     85.60 o 
   5  12   1        7.37        0.58     25.61 o 
   6  12   1      933.17      868.69     69.97 o 
  -6  13   1      884.27      941.00     76.64 o 
  -5  13   1     1891.92     1850.62    108.21 o 
  -4  13   1     3210.42     3187.20    124.35 o 
  -3  13   1     1011.98     1123.33     66.70 o 
  -2  13   1       78.31       69.61     44.78 o 
  -1  13   1     1948.72     1903.56     80.35 o 
   0  13   1     2354.96     2292.39     65.38 o 
   1  13   1       30.04       25.31     20.13 o 
   2  13   1      387.63      462.93     44.73 o 
   3  13   1     3352.43     3345.14    122.66 o 
   4  13   1     2454.91     2319.79    134.74 o 
   5  13   1       95.72      131.06     39.81 o 
   6  13   1      124.40      153.13     59.23 o 
  -5  14   1      264.53      352.47     63.98 o 
  -4  14   1       33.62      107.59     53.31 o 
  -3  14   1      132.34      126.99     56.25 o 
  -2  14   1        7.53       14.15     26.70 o 
  -1  14   1        0.32        6.76     24.65 o 
   0  14   1       10.27        7.55     18.49 o 
   1  14   1       20.62        2.47     24.14 o 
   2  14   1       39.66       73.65     33.23 o 
   3  14   1        7.22       22.86     28.14 o 
   4  14   1       66.66       25.33     45.01 o 
   5  14   1       71.83       95.88     60.31 o 
  -3  15   1      195.10      304.24     57.71 o 
  -2  15   1      245.98      282.08     45.84 o 
  -1  15   1       23.65       69.60     38.28 o 
   0  15   1      335.71      269.53     67.66 o 
   1  15   1       29.38       12.32     46.77 o 
   2  15   1       38.05       60.83     33.38 o 
   3  15   1       15.06       55.71     38.90 o 
 -10   0   2       81.19       50.04     86.01 o 
  -9   0   2      227.55      231.58     39.33 o 
  -8   0   2      778.98      870.37     51.10 o 
  -7   0   2       85.04      101.91     29.94 o 
  -6   0   2     2179.30     2193.62     63.29 o 
  -5   0   2     9514.94     9603.02    168.58 o 
  -4   0   2     9677.33     8891.75    420.92 o 
  -3   0   2       23.80       78.21     23.23 o 
  -2   0   2    61724.36    59910.41   2817.33 o 
   1   0   2      131.62      210.43      7.72 o 
   2   0   2   314184.78   279889.91   3758.36 o 
   3   0   2   253857.70   249001.03   3767.37 o 
   4   0   2    50017.73    51112.51    734.55 o 
   5   0   2     4042.60     4013.69     86.74 o 
   6   0   2     9291.83     9395.53    201.59 o 
   7   0   2     8642.48     8400.69    202.92 o 
   8   0   2      574.73      642.37     49.84 o 
   9   0   2       31.21       35.43     45.42 o 
  10   0   2      332.89      419.41    126.67 o 
 -10   1   2     2753.49     2869.54    149.33 o 
  -9   1   2     2589.68     2476.12     81.13 o 
  -8   1   2     2487.94     2564.97     65.32 o 
  -7   1   2      588.75      667.60     32.17 o 
  -6   1   2     2375.24     2410.80     50.68 o 
  -5   1   2     3924.57     4058.79     59.39 o 
  -4   1   2        8.33       61.47     20.89 o 
  -3   1   2     1270.66     1229.49     18.61 o 
  -2   1   2     4276.74     4319.02     59.14 o 
  -1   1   2     9209.46     9219.34     66.35 o 
   1   1   2     6505.45     6280.47     88.05 o 
   2   1   2       12.65       37.32     12.36 o 
   3   1   2    15101.17    15100.91    144.58 o 
   4   1   2     7578.90     7872.73     93.66 o 
   5   1   2     3218.02     3156.57     50.86 o 
   6   1   2      873.70      936.48     30.60 o 
   7   1   2     1776.90     1750.24     47.25 o 
   8   1   2      357.58      382.13     48.67 o 
   9   1   2      259.99      360.37     35.66 o 
  10   1   2     1924.21     1757.97    115.74 o 
 -10   2   2     3207.86     3376.05    170.19 o 
  -9   2   2      134.53      241.15     44.19 o 
  -8   2   2     9129.54     9680.61    203.80 o 
  -7   2   2    13597.34    13693.91    207.35 o 
  -6   2   2     1588.16     1579.04     53.17 o 
  -5   2   2     8126.69     7963.78    101.88 o 
  -4   2   2    46882.42    48646.47    495.92 o 
  -3   2   2    18353.79    18392.96    191.82 o 
  -2   2   2     2297.81     2313.18     35.47 o 
  -1   2   2     3040.50     3034.07     39.82 o 
   0   2   2    10272.10    10135.81    109.99 o 
   1   2   2      851.56      871.50     17.69 o 
   2   2   2      217.04      244.28      8.04 o 
   3   2   2     1957.25     1976.34     28.28 o 
   4   2   2     1683.92     1762.53     29.25 o 
   5   2   2     4319.89     4216.97     63.37 o 
   6   2   2     4121.84     4149.29     73.79 o 
   7   2   2     3142.49     2929.92     63.78 o 
   8   2   2     1206.27     1200.70     51.58 o 
   9   2   2     4109.22     4050.55    119.68 o 
  10   2   2     3279.94     3016.70    224.43 o 
 -10   3   2       11.14        4.11     32.32 o 
  -9   3   2       26.27      -13.01     24.59 o 
  -8   3   2     1689.50     1680.31     60.17 o 
  -7   3   2     3692.54     3605.70     91.55 o 
  -6   3   2     2253.73     2182.99     42.60 o 
  -5   3   2     1163.28     1168.97     26.74 o 
  -4   3   2    54537.49    53036.69    479.87 o 
  -3   3   2    58571.06    56781.68    450.65 o 
  -2   3   2     9867.68     9596.39    129.89 o 
  -1   3   2     4569.65     4885.38     59.03 o 
   0   3   2   116623.16   106395.87   1917.57 o 
   1   3   2     1711.99     1349.24     27.18 o 
   2   3   2     8638.10     8448.28     80.69 o 
   3   3   2       95.48      103.36     11.03 o 
   4   3   2    17921.13    17343.01    292.67 o 
   5   3   2    15005.81    14375.56    319.73 o 
   6   3   2     5278.16     4967.59    141.98 o 
   7   3   2      473.30      487.28     46.38 o 
   8   3   2     2895.26     2618.18     81.79 o 
   9   3   2     2139.59     2125.85    102.18 o 
  10   3   2      809.82      819.77     86.03 o 
 -10   4   2      721.83      773.41     72.07 o 
  -9   4   2      128.16      103.55     36.88 o 
  -8   4   2     3605.69     3816.28    132.12 o 
  -7   4   2     4431.08     4439.48    123.26 o 
  -6   4   2       12.18       23.62     13.72 o 
  -5   4   2     7682.44     7265.83    104.86 o 
  -4   4   2    40454.64    40152.07    331.87 o 
  -3   4   2    16651.15    16067.94    237.43 o 
  -2   4   2      770.85      773.13     26.11 o 
  -1   4   2    19275.54    19280.86    151.36 o 
   0   4   2    24986.72    24915.08    232.81 o 
   1   4   2      577.77      546.19     18.90 o 
   2   4   2     1361.39     1197.26     17.48 o 
   3   4   2     9832.64     9959.43    132.36 o 
   4   4   2      120.43      149.62     15.70 o 
   5   4   2     6827.93     6778.35    239.50 o 
   6   4   2    11609.67    11863.64    209.32 o 
   7   4   2     4523.43     4666.32    114.82 o 
   8   4   2      275.67      271.24     33.46 o 
   9   4   2     2129.69     2180.16    126.67 o 
  10   4   2     1867.16     2039.63    146.97 o 
 -10   5   2     1217.12     1152.89    102.70 o 
  -9   5   2      952.13      950.36     75.34 o 
  -8   5   2      879.92      871.22     59.54 o 
  -7   5   2      934.80      971.95     55.06 o 
  -6   5   2     2968.25     3049.24     94.49 o 
  -5   5   2    11125.76    11096.53    218.48 o 
  -4   5   2     7944.17     7413.06    257.01 o 
  -3   5   2      310.50      300.08     11.68 o 
  -2   5   2     8720.80     8827.32    105.97 o 
  -1   5   2     4591.39     4624.56     48.96 o 
   0   5   2      910.09      927.92     33.18 o 
   1   5   2       77.45      118.74     13.91 o 
   2   5   2        1.60       16.49      5.01 o 
   3   5   2     2596.39     2541.78     49.92 o 
   4   5   2     2186.24     2113.01     48.86 o 
   5   5   2       92.97      100.08     18.10 o 
   6   5   2     7591.68     7602.81    148.71 o 
   7   5   2    12354.15    12197.27    243.90 o 
   8   5   2     1778.02     1773.96     89.26 o 
   9   5   2       66.76      170.37    100.46 o 
  -9   6   2      357.34      381.03     88.25 o 
  -8   6   2     1261.17     1399.09     79.57 o 
  -7   6   2      276.96      378.45     51.87 o 
  -6   6   2      266.19      288.28     32.03 o 
  -5   6   2     4429.51     4351.50    109.90 o 
  -4   6   2     4854.88     4661.45    102.87 o 
  -3   6   2      129.77      137.35     17.23 o 
  -2   6   2    25825.59    25675.63    240.25 o 
  -1   6   2    92683.78    89381.38    841.62 o 
   0   6   2    33474.16    33202.82    369.92 o 
   1   6   2      174.96      210.22     24.77 o 
   2   6   2    30180.13    30517.61    302.08 o 
   3   6   2    62965.25    61177.83    941.07 o 
   4   6   2    16272.66    16215.62    244.08 o 
   5   6   2      121.95      119.23     21.04 o 
   6   6   2    10968.71    10742.22    201.55 o 
   7   6   2     6647.22     6393.66    183.32 o 
   8   6   2     1207.61     1264.60     78.17 o 
   9   6   2        0.60       -4.64     38.39 o 
  -9   7   2     1272.99     1219.82     84.66 o 
  -8   7   2       25.88      101.06     38.83 o 
  -7   7   2     2191.40     2213.96     94.95 o 
  -6   7   2     4147.13     4134.87    121.83 o 
  -5   7   2     1867.83     1937.60     68.88 o 
  -4   7   2       90.07      155.34     22.73 o 
  -3   7   2     1905.72     1817.16     29.79 o 
  -2   7   2      333.41      382.69     21.49 o 
  -1   7   2     8671.09     8685.82    104.65 o 
   0   7   2    17783.78    17617.31    199.16 o 
   1   7   2    20123.57    20412.28    229.06 o 
   2   7   2     5188.46     5183.40     72.04 o 
   3   7   2       13.07       60.96     37.77 o 
   4   7   2      613.46      620.74     29.58 o 
   5   7   2     1273.04     1252.18     43.30 o 
   6   7   2        2.22       -0.77     21.61 o 
   7   7   2      476.84      527.04     51.41 o 
   8   7   2      797.81      850.37     62.61 o 
   9   7   2      108.78       68.94     38.79 o 
  -9   8   2      510.24      548.40     63.53 o 
  -8   8   2     9602.03     9754.18    299.40 o 
  -7   8   2    16076.83    16103.68    415.04 o 
  -6   8   2     3322.96     3342.55    111.28 o 
  -5   8   2      370.62      341.27     35.19 o 
  -4   8   2     5939.93     6024.33    142.17 o 
  -3   8   2     2803.02     2747.95     57.82 o 
  -2   8   2        0.61       12.76     10.70 o 
  -1   8   2     2709.35     2563.56     44.30 o 
   0   8   2     3174.59     3262.53     52.75 o 
   1   8   2       51.89       79.76     14.62 o 
   2   8   2      614.35      611.99     20.69 o 
   3   8   2      176.77      243.82     22.83 o 
   4   8   2       42.28       84.84     18.79 o 
   5   8   2     1510.21     1405.87     59.74 o 
   6   8   2     1223.25     1220.91     61.68 o 
   7   8   2      199.85      253.01     46.27 o 
   8   8   2      322.60      347.81     59.99 o 
  -8   9   2      856.15      916.31     80.18 o 
  -7   9   2     1159.99     1121.90     74.02 o 
  -6   9   2     1135.25     1229.35     70.32 o 
  -5   9   2      148.20      242.93     33.70 o 
  -4   9   2     6318.10     6412.12    159.72 o 
  -3   9   2     5549.23     5331.92    128.58 o 
  -2   9   2     1930.10     1959.03     39.18 o 
  -1   9   2     1310.32     1278.91     32.90 o 
   0   9   2    18339.52    18325.71    240.67 o 
   1   9   2    19122.91    19351.42    254.65 o 
   2   9   2     8379.82     8105.18    119.14 o 
   3   9   2       15.99       26.99     21.50 o 
   4   9   2     4871.29     4762.12    107.93 o 
   5   9   2     2091.80     2047.11     78.59 o 
   6   9   2     1327.32     1295.45     71.15 o 
   7   9   2        6.09      114.66     88.28 o 
   8   9   2     1068.83      962.17     86.52 o 
  -8  10   2      635.84      651.72     65.23 o 
  -7  10   2      782.76      793.51     70.43 o 
  -6  10   2        0.83       44.56     29.40 o 
  -5  10   2     2857.64     2825.48    100.06 o 
  -4  10   2     5096.41     4823.95    135.43 o 
  -3  10   2     2434.65     2454.45     81.97 o 
  -2  10   2       66.84       91.97     13.45 o 
  -1  10   2    12317.14    12290.85    181.22 o 
   0  10   2    13842.36    14156.11    210.53 o 
   1  10   2      680.70      790.50     33.45 o 
   2  10   2     3377.13     3341.19     69.78 o 
   3  10   2     6868.23     6784.93    144.98 o 
   4  10   2      273.29      344.81     51.60 o 
   5  10   2     3139.30     3207.70    115.69 o 
   6  10   2     5092.24     5037.70    166.70 o 
   7  10   2     2011.51     1950.15     97.75 o 
   8  10   2       14.06       89.32     71.92 o 
  -7  11   2      176.26      157.53     48.62 o 
  -6  11   2     1647.26     1717.01    131.85 o 
  -5  11   2     3321.30     3343.44    119.15 o 
  -4  11   2     2187.85     2073.55     85.01 o 
  -3  11   2      172.94      253.21     35.93 o 
  -2  11   2     2877.48     2718.12     62.55 o 
  -1  11   2     2842.13     2854.19     65.79 o 
   0  11   2     5762.54     5634.87    105.15 o 
   1  11   2       13.59        4.17     12.92 o 
   2  11   2     1065.78     1013.35     43.90 o 
   3  11   2     2641.15     2623.99     80.80 o 
   4  11   2      399.45      457.85     42.06 o 
   5  11   2      455.81      461.85     46.42 o 
   6  11   2     2684.06     2675.51    172.68 o 
   7  11   2     4958.14     4776.80    239.28 o 
  -7  12   2       52.12       66.50     39.28 o 
  -6  12   2      713.79      767.29    138.76 o 
  -5  12   2     5099.98     4939.63    169.06 o 
  -4  12   2     4499.85     4934.46    159.85 o 
  -3  12   2       67.34      140.08     36.34 o 
  -2  12   2     3088.95     3054.58    102.16 o 
  -1  12   2    10300.37    10104.75    172.77 o 
   0  12   2     4499.66     4506.77     93.47 o 
   1  12   2       15.51       57.17     18.23 o 
   2  12   2     5292.11     5258.56    131.82 o 
   3  12   2     7725.61     8136.01    239.84 o 
   4  12   2     3027.19     3135.58    116.70 o 
   5  12   2       20.66       14.26     29.51 o 
   6  12   2     2500.72     2472.04    124.34 o 
  -6  13   2      681.79      639.47     63.32 o 
  -5  13   2       26.05       30.54     33.42 o 
  -4  13   2     2186.67     2406.15    106.95 o 
  -3  13   2     4124.23     4124.47    180.57 o 
  -2  13   2      522.04      629.98     50.27 o 
  -1  13   2      689.14      716.28     43.94 o 
   0  13   2     2170.19     2202.14     70.05 o 
   1  13   2     1739.53     1632.81     59.54 o 
   2  13   2      184.76      259.84     36.08 o 
   3  13   2      177.69      239.33     39.04 o 
   4  13   2     1025.27     1054.26     91.86 o 
   5  13   2     1484.12     1575.76     91.10 o 
  -5  14   2      103.72       92.49     44.45 o 
  -4  14   2     2530.54     2577.07    116.31 o 
  -3  14   2     2149.10     2126.24    128.74 o 
  -2  14   2      245.58      301.71     46.09 o 
  -1  14   2        1.37       25.46     27.40 o 
   0  14   2       48.17       88.45     30.74 o 
   1  14   2       24.52        1.27     24.17 o 
   2  14   2      288.78      300.06     48.03 o 
   3  14   2       79.46      167.95     49.57 o 
   4  14   2       25.63       39.83     45.04 o 
  -3  15   2      962.33      999.71     70.84 o 
  -2  15   2      872.27      756.72     64.69 o 
  -1  15   2      101.37      132.61     46.59 o 
   0  15   2     1247.32      880.82    166.23 o 
   1  15   2     2901.22     2725.43    141.78 o 
   2  15   2      586.36      654.96     63.02 o 
   3  15   2      119.19      104.90     38.43 o 
 -10   1   3      328.61      436.48     65.34 o 
  -9   1   3       63.47      121.49     43.83 o 
  -8   1   3     3705.72     3734.24     83.22 o 
  -7   1   3     4515.48     4336.93    165.85 o 
  -6   1   3      611.73      660.79     37.62 o 
  -5   1   3        0.20       88.65     34.29 o 
  -4   1   3     4263.56     4085.55    101.88 o 
  -3   1   3     2660.64     2480.60     38.25 o 
  -2   1   3      898.19      821.53     21.34 o 
  -1   1   3    32889.96    31761.40    332.51 o 
   0   1   3      937.84      974.61     11.51 o 
   1   1   3     1947.30     2035.42     23.96 o 
   2   1   3     8935.63     9037.69     87.49 o 
   3   1   3    36339.50    36652.22    337.26 o 
   4   1   3     4045.64     3892.00     54.36 o 
   5   1   3      179.16      187.24     17.76 o 
   6   1   3     1755.44     1814.31     42.44 o 
   7   1   3     2314.80     2320.26     57.50 o 
   8   1   3       97.05      158.62     29.31 o 
   9   1   3      115.85      125.48     30.21 o 
  10   1   3       34.60       49.34     44.03 o 
 -10   2   3     1205.58     1091.95     91.53 o 
  -9   2   3      295.04      402.98     47.21 o 
  -8   2   3      169.08      349.01     37.06 o 
  -7   2   3      943.93      997.60     45.22 o 
  -6   2   3     2555.11     2544.61     49.00 o 
  -5   2   3    20125.25    20381.67    233.76 o 
  -4   2   3    16734.83    16921.21    225.45 o 
  -3   2   3     6531.10     6485.73     59.73 o 
  -2   2   3       19.73       21.35      2.57 o 
  -1   2   3    17736.39    18019.36    103.12 o 
   0   2   3     2327.50     2374.76     21.05 o 
   1   2   3     7813.80     8005.98     90.87 o 
   2   2   3     1411.90     1350.07     23.30 o 
   3   2   3     3603.05     3663.70     68.02 o 
   4   2   3     1039.04     1046.61     22.40 o 
   5   2   3     1425.60     1458.65     36.29 o 
   6   2   3     1656.60     1595.84     39.38 o 
   7   2   3      546.45      515.80     26.80 o 
   8   2   3     1528.72     1537.02     62.51 o 
   9   2   3     2306.43     2240.44     84.72 o 
  10   2   3     1560.59     1618.49    121.10 o 
 -10   3   3       97.08      136.36     48.75 o 
  -9   3   3        8.71      -17.57     40.94 o 
  -8   3   3      614.81      773.65    125.99 o 
  -7   3   3       94.70      114.18     25.93 o 
  -6   3   3       78.85      113.47     12.34 o 
  -5   3   3     1209.52     1187.15     32.11 o 
  -4   3   3     5502.84     5480.07     61.46 o 
  -3   3   3     6883.86     7098.50    120.40 o 
  -2   3   3      386.35      358.60     12.77 o 
  -1   3   3     6290.90     6385.33    109.39 o 
   0   3   3    15770.53    16638.99    166.69 o 
   1   3   3     8942.75     9147.14    142.08 o 
   2   3   3     1107.14     1154.79     18.96 o 
   3   3   3     1119.23     1179.46     24.63 o 
   4   3   3     2211.49     2142.56     36.97 o 
   5   3   3     1142.12     1204.80     47.66 o 
   6   3   3      783.02      694.06     24.24 o 
   7   3   3      227.90      296.87     28.66 o 
   8   3   3      273.35      259.74     34.64 o 
   9   3   3       92.53      142.37     51.08 o 
  10   3   3       36.64      193.54     76.53 o 
 -10   4   3     1133.56     1028.81     93.66 o 
  -9   4   3      508.21      530.11     51.53 o 
  -8   4   3      304.61      333.80     41.46 o 
  -7   4   3        2.86       13.16     21.14 o 
  -6   4   3      685.09      659.76     24.97 o 
  -5   4   3     9750.94     9756.07    112.34 o 
  -4   4   3    17792.79    16396.45    274.54 o 
  -3   4   3     6491.90     6708.58     78.93 o 
  -2   4   3     2906.50     3034.28     40.27 o 
  -1   4   3    16145.37    16184.28    261.98 o 
   0   4   3    49527.76    49751.76    901.74 o 
   1   4   3     3207.04     3020.40     38.36 o 
   2   4   3        2.46       31.64     15.26 o 
   3   4   3     1192.88     1196.64     17.30 o 
   4   4   3     1576.20     1502.11     38.23 o 
   5   4   3     9389.48     9426.74    159.40 o 
   6   4   3     1943.01     1995.57     60.94 o 
   7   4   3      524.68      575.23     38.17 o 
   8   4   3      764.03      643.40     44.13 o 
   9   4   3     2428.28     2526.96    154.04 o 
 -10   5   3      448.09      480.10     61.83 o 
  -9   5   3       73.51      122.09     49.10 o 
  -8   5   3     1336.60     1303.64     72.10 o 
  -7   5   3      464.40      543.53     46.27 o 
  -6   5   3        2.80       -6.96     19.39 o 
  -5   5   3      718.84      779.03     45.13 o 
  -4   5   3     5404.46     5325.67    109.95 o 
  -3   5   3     8135.31     7905.21     90.60 o 
  -2   5   3     3987.74     3903.28     47.36 o 
  -1   5   3     2064.85     2061.64     42.62 o 
   0   5   3      391.35      430.59     15.49 o 
   1   5   3     1912.37     1959.30     32.57 o 
   2   5   3     2031.08     1948.09     29.44 o 
   3   5   3     2290.39     2328.19     47.10 o 
   4   5   3     1054.21     1049.45     33.78 o 
   5   5   3        6.39       65.44     32.80 o 
   6   5   3     1507.05     1489.25     74.80 o 
   7   5   3      959.95     1035.52     69.18 o 
   8   5   3     1900.76     1809.09     85.73 o 
   9   5   3      646.12      768.12     85.41 o 
  -9   6   3        0.85       -1.17     31.84 o 
  -8   6   3      146.70      170.06     46.16 o 
  -7   6   3      136.81      201.60     33.77 o 
  -6   6   3       13.05       69.96     23.79 o 
  -5   6   3      685.12      674.62     37.82 o 
  -4   6   3      133.19      198.19     26.68 o 
  -3   6   3      272.83      301.19     21.61 o 
  -2   6   3     2445.28     2293.48     32.12 o 
  -1   6   3     7290.50     7319.97     95.25 o 
   0   6   3     2237.87     2138.89     47.68 o 
   1   6   3      156.20      236.35     18.07 o 
   2   6   3      221.81      264.63     20.54 o 
   3   6   3      637.37      706.12     42.71 o 
   4   6   3      242.73      259.29     28.40 o 
   5   6   3      485.07      581.76     62.68 o 
   6   6   3     2084.22     2034.26     67.24 o 
   7   6   3     1651.48     1793.70     93.45 o 
   8   6   3       50.79      158.64     56.89 o 
   9   6   3      155.80      146.85     71.02 o 
  -9   7   3      425.24      436.47     54.86 o 
  -8   7   3     2709.08     2849.36    123.38 o 
  -7   7   3     4597.20     4564.30    147.04 o 
  -6   7   3     2021.00     2152.28     94.57 o 
  -5   7   3      733.02      698.17     43.41 o 
  -4   7   3     2054.76     1993.81     66.86 o 
  -3   7   3     3504.06     3299.36     54.57 o 
  -2   7   3     4573.69     4586.88     58.15 o 
  -1   7   3    17732.81    17827.85    246.06 o 
   0   7   3       65.47       89.97     13.49 o 
   1   7   3      104.32      205.15     15.36 o 
   2   7   3    22358.01    22238.77    327.97 o 
   3   7   3    21076.41    21271.57    330.80 o 
   4   7   3      393.71      382.67     26.20 o 
   5   7   3     1028.94     1059.06     51.67 o 
   6   7   3     2527.43     2384.69     71.19 o 
   7   7   3     3269.69     3321.59    155.70 o 
   8   7   3      117.07      130.43     38.24 o 
   9   7   3        5.18       65.29     37.89 o 
  -9   8   3      515.21      593.99     77.83 o 
  -8   8   3       39.17      182.51     56.52 o 
  -7   8   3      592.08      884.88     69.24 o 
  -6   8   3     1126.71     1047.76     60.81 o 
  -5   8   3     3562.84     3497.44    106.96 o 
  -4   8   3        1.16       55.42     22.80 o 
  -3   8   3       93.11      158.62     34.62 o 
  -2   8   3       21.08       25.44      9.10 o 
  -1   8   3     3697.49     3688.39     81.35 o 
   0   8   3       27.85       56.79     15.00 o 
   1   8   3      902.61      936.69     27.74 o 
   2   8   3       31.27       48.57     10.98 o 
   3   8   3        6.59        1.53     14.13 o 
   4   8   3      342.75      415.78     29.51 o 
   5   8   3      817.57      761.48     38.74 o 
   6   8   3      467.88      552.71     50.74 o 
   7   8   3       35.75       33.05     27.61 o 
   8   8   3       54.19       61.60     37.27 o 
  -8   9   3     5384.15     5093.59    185.76 o 
  -7   9   3     3802.92     3761.41    146.72 o 
  -6   9   3     2247.02     2190.88     92.03 o 
  -5   9   3      211.11      284.34     36.94 o 
  -4   9   3     2648.29     2623.53     88.59 o 
  -3   9   3      225.19      271.98     29.17 o 
  -2   9   3      254.99      245.35     15.83 o 
  -1   9   3      188.01      274.18     37.53 o 
   0   9   3        0.01       65.34     14.21 o 
   1   9   3       65.81      135.52     16.79 o 
   2   9   3     1537.25     1547.34     37.55 o 
   3   9   3     1637.13     1748.70     54.84 o 
   4   9   3      554.39      568.86     32.75 o 
   5   9   3        8.54       66.05     47.22 o 
   6   9   3      451.32      432.27     44.81 o 
   7   9   3       59.08       67.25     38.53 o 
   8   9   3       86.61      134.40     41.54 o 
  -8  10   3      205.20      337.41     64.92 o 
  -7  10   3       46.89       24.63     32.06 o 
  -6  10   3      100.33      152.47     50.06 o 
  -5  10   3     1291.63     1344.88     68.71 o 
  -4  10   3     3656.83     3553.78    109.93 o 
  -3  10   3     1936.98     1934.23    102.78 o 
  -2  10   3      809.31      833.97     31.40 o 
  -1  10   3     6914.74     6886.18    146.08 o 
   0  10   3     9580.49     9786.42    153.25 o 
   1  10   3     2735.93     2721.23     59.54 o 
   2  10   3      119.71      187.32     24.19 o 
   3  10   3     2222.83     2153.24     77.23 o 
   4  10   3     3000.53     3036.99     99.95 o 
   5  10   3     4098.10     4142.10    132.91 o 
   6  10   3     1724.26     1728.13    100.61 o 
   7  10   3      158.63      202.24     43.52 o 
  -7  11   3      465.10      490.89     67.17 o 
  -6  11   3      367.80      400.07     50.50 o 
  -5  11   3       88.84      205.34     40.52 o 
  -4  11   3      187.81      213.27     44.42 o 
  -3  11   3       80.99       90.15     35.17 o 
  -2  11   3      232.08      253.84     23.78 o 
  -1  11   3     1217.00     1189.27     51.66 o 
   0  11   3      900.15      914.31     33.08 o 
   1  11   3      290.52      321.86     28.64 o 
   2  11   3       46.96       47.04     19.63 o 
   3  11   3       18.08       32.84     21.38 o 
   4  11   3      249.16      304.63     38.70 o 
   5  11   3     1192.36     1259.23     70.79 o 
   6  11   3      918.87      807.18     77.14 o 
   7  11   3      142.95      312.52    142.22 o 
  -7  12   3       21.67       10.53     35.45 o 
  -6  12   3       23.30      106.71     63.63 o 
  -5  12   3      924.48      991.57     69.61 o 
  -4  12   3      452.14      477.25     47.50 o 
  -3  12   3       12.30        2.95     21.80 o 
  -2  12   3     1484.39     1439.08     64.54 o 
  -1  12   3     1604.20     1587.28     56.39 o 
   0  12   3      840.04      858.64     37.51 o 
   1  12   3      171.61      202.78     21.45 o 
   2  12   3       19.49      141.93     36.85 o 
   3  12   3        4.53       70.86     49.44 o 
   4  12   3       13.03        6.66     26.28 o 
   5  12   3      589.15      655.67     56.55 o 
   6  12   3     1004.32     1041.34    112.54 o 
  -6  13   3      307.11      393.84     58.37 o 
  -5  13   3      188.46      273.28     46.88 o 
  -4  13   3      170.42      206.04     44.36 o 
  -3  13   3     1903.44     1806.31     89.60 o 
  -2  13   3     3960.13     3927.22    132.73 o 
  -1  13   3     7199.10     7201.26    167.82 o 
   0  13   3     1119.48     1210.74     62.89 o 
   1  13   3       15.77        6.80     20.51 o 
   2  13   3      908.11      971.99     58.34 o 
   3  13   3     1212.58     1227.44     95.48 o 
   4  13   3        2.37       82.00     56.67 o 
   5  13   3      698.34      749.74     63.25 o 
  -5  14   3        8.93       -8.46     33.50 o 
  -4  14   3      645.59      732.59     66.13 o 
  -3  14   3      861.31     1010.91     75.04 o 
  -2  14   3      222.00      274.97     42.38 o 
  -1  14   3       15.38       41.77     27.76 o 
   0  14   3      272.78      251.60     36.20 o 
   1  14   3       25.30       97.77     51.24 o 
   2  14   3       23.88       40.79     28.87 o 
   3  14   3       14.27       43.91     30.00 o 
   4  14   3       12.04        9.17     34.15 o 
  -3  15   3      598.70      585.22     63.07 o 
  -2  15   3      414.20      425.40     52.00 o 
  -1  15   3        0.85      -34.48     38.18 o 
   0  15   3       48.44       -4.31     42.10 o 
   1  15   3        7.72        3.91     44.27 o 
   2  15   3      175.66      322.59     54.39 o 
   3  15   3      246.43      215.34     44.59 o 
 -10   0   4        4.59       28.46     79.13 o 
  -9   0   4      105.32       67.94     29.18 o 
  -8   0   4      113.40      186.52     42.86 o 
  -7   0   4     1259.00     1240.39    100.40 o 
  -6   0   4     5279.89     5476.29    122.93 o 
  -5   0   4     6022.47     6099.72    119.65 o 
  -4   0   4      501.07      624.29     23.47 o 
  -3   0   4      915.17      849.78     28.61 o 
  -2   0   4     8173.72     7170.08    144.46 o 
  -1   0   4    24162.63    24650.03    240.76 o 
   0   0   4    51496.26    50443.75    570.33 o 
   1   0   4    44038.25    42451.35    488.49 o 
   2   0   4   215498.42   204159.17   2864.67 o 
   3   0   4    84681.94    85051.91   1291.93 o 
   4   0   4     3382.35     3435.84     70.80 o 
   5   0   4    45641.72    45984.10    788.53 o 
   6   0   4    30839.55    30586.08    597.33 o 
   7   0   4    15856.48    15322.73    363.41 o 
   8   0   4      206.70      231.70     43.41 o 
   9   0   4     1489.90     1423.47    144.18 o 
  10   0   4     1194.34     1194.82    127.73 o 
 -10   1   4     1200.75     1346.69    147.84 o 
  -9   1   4       33.96       26.58     21.46 o 
  -8   1   4     4467.97     4526.14    109.09 o 
  -7   1   4    12375.18    12578.58    218.57 o 
  -6   1   4     9294.31     9318.19    149.57 o 
  -5   1   4     4703.87     4868.37     80.93 o 
  -4   1   4     3135.65     3167.12     48.42 o 
  -3   1   4      945.13      867.04     16.90 o 
  -2   1   4      116.40      176.53      8.99 o 
  -1   1   4      452.41      582.86     19.22 o 
   0   1   4    11594.45    11276.03    236.45 o 
   1   1   4     4896.44     4886.84     75.95 o 
   2   1   4      231.40      204.35     14.97 o 
   3   1   4    13301.72    13474.97    169.14 o 
   4   1   4     1252.54     1195.34     33.85 o 
   5   1   4     1727.85     1663.49     36.81 o 
   6   1   4     4107.51     4347.01     81.14 o 
   7   1   4     5256.09     4889.02    122.83 o 
   8   1   4        1.56        6.83     15.45 o 
   9   1   4      784.12      835.74     51.90 o 
  10   1   4     1219.18     1101.08    101.18 o 
 -10   2   4        5.69       39.23     36.98 o 
  -9   2   4     3530.94     3551.17    122.67 o 
  -8   2   4    18643.33    18582.18    341.05 o 
  -7   2   4     2425.49     2551.52     69.29 o 
  -6   2   4      524.96      601.61     25.66 o 
  -5   2   4    36761.29    36473.71    402.35 o 
  -4   2   4    34859.56    35362.57    343.60 o 
  -3   2   4     1293.26     1272.83     19.36 o 
  -2   2   4    11361.94    11289.02     87.45 o 
  -1   2   4    41538.67    41436.53    476.35 o 
   0   2   4    11298.65    11147.71    160.68 o 
   1   2   4       71.63      112.28     13.57 o 
   2   2   4     2468.92     2599.82     31.81 o 
   3   2   4     1946.78     1953.46     30.63 o 
   4   2   4       16.83       23.87      9.21 o 
   5   2   4      877.97      862.02     41.96 o 
   6   2   4      118.28      121.64     17.74 o 
   7   2   4     1021.20      910.40     34.31 o 
   8   2   4     2082.24     2048.00     71.50 o 
   9   2   4     2721.60     2635.10    109.01 o 
  10   2   4      552.57      415.39     73.86 o 
 -10   3   4        0.97       -4.57     30.67 o 
  -9   3   4       36.47       99.28     37.23 o 
  -8   3   4      110.72      194.67     33.93 o 
  -7   3   4      126.66      149.09     25.94 o 
  -6   3   4      499.70      458.97     18.17 o 
  -5   3   4    13227.30    13208.92    228.70 o 
  -4   3   4    29254.42    28248.70    389.15 o 
  -3   3   4    12742.31    12858.45    152.25 o 
  -2   3   4    13393.44    13346.75    160.53 o 
  -1   3   4   121993.05   119104.00   1289.75 o 
   0   3   4    70568.38    69061.67    585.38 o 
   1   3   4    22076.01    22167.31    253.86 o 
   2   3   4     5969.21     5842.63    161.62 o 
   3   3   4    27575.56    27092.74    260.95 o 
   4   3   4     6782.42     6538.39     80.84 o 
   5   3   4     3272.79     3434.78     56.25 o 
   6   3   4     1297.47     1373.54     36.04 o 
   7   3   4     5030.33     5081.54    120.33 o 
   8   3   4     3353.51     3132.02     92.26 o 
   9   3   4     1379.04     1461.99     85.74 o 
  10   3   4        4.90       -3.10     42.53 o 
 -10   4   4        0.71      -47.59     47.59 o 
  -9   4   4     1517.08     1458.17     81.33 o 
  -8   4   4     4916.82     4878.52    147.03 o 
  -7   4   4      473.38      504.68     41.47 o 
  -6   4   4      734.06      849.32     64.02 o 
  -5   4   4    13225.87    13071.60    192.43 o 
  -4   4   4     8097.25     8146.60    115.57 o 
  -3   4   4      135.17      348.58     23.30 o 
  -2   4   4    31774.55    31268.65    322.35 o 
  -1   4   4    59197.88    59016.56    526.03 o 
   0   4   4    10662.33    10806.44    130.46 o 
   1   4   4      219.17      238.95     18.56 o 
   2   4   4     7994.32     7872.39     95.30 o 
   3   4   4     3523.67     3349.03     50.77 o 
   4   4   4       30.05      102.80     25.14 o 
   5   4   4     4776.55     4798.51     96.68 o 
   6   4   4     2390.89     2322.19     65.93 o 
   7   4   4       41.49       59.51     23.22 o 
   8   4   4     3065.20     3058.67     99.24 o 
   9   4   4     2702.60     2834.89    159.08 o 
 -10   5   4     2872.10     2838.17    140.32 o 
  -9   5   4      297.50      366.38     47.45 o 
  -8   5   4     1092.81     1310.48     82.70 o 
  -7   5   4     3507.50     3511.59    111.46 o 
  -6   5   4     1832.78     1787.28     69.52 o 
  -5   5   4      638.95      689.46     36.09 o 
  -4   5   4     4403.35     4206.59    140.18 o 
  -3   5   4     9651.28     9441.32    117.12 o 
  -2   5   4    16768.65    16112.93    293.28 o 
  -1   5   4     4669.91     4664.22     57.32 o 
   0   5   4     2145.85     2262.91     68.12 o 
   1   5   4      562.46      582.37     23.61 o 
   2   5   4       30.44       28.59      8.40 o 
   3   5   4       32.67      110.30     23.46 o 
   4   5   4      380.51      450.29     24.59 o 
   5   5   4     1657.66     1639.74     49.90 o 
   6   5   4     4586.48     4622.95    108.44 o 
   7   5   4     3023.49     3096.61     91.45 o 
   8   5   4      407.19      414.16     46.20 o 
   9   5   4     3799.72     3781.14    153.69 o 
  -9   6   4      248.59      289.03     47.72 o 
  -8   6   4       15.36      179.64     73.36 o 
  -7   6   4        7.37       19.35     28.67 o 
  -6   6   4     1794.83     1739.64     66.22 o 
  -5   6   4     1880.28     1874.18     62.92 o 
  -4   6   4       79.87      107.16     27.67 o 
  -3   6   4     3729.80     3652.32     56.20 o 
  -2   6   4    18315.95    17873.62    334.67 o 
  -1   6   4    21372.56    21299.12    244.17 o 
   0   6   4     1182.35     1413.70     43.50 o 
   1   6   4    25494.92    25551.50    299.10 o 
   2   6   4    48830.69    48484.74    572.39 o 
   3   6   4    20989.47    21132.49    313.32 o 
   4   6   4      372.38      407.80     25.74 o 
   5   6   4    18353.25    18461.45    313.09 o 
   6   6   4    20066.59    20079.14    369.02 o 
   7   6   4     6642.77     6388.57    154.60 o 
   8   6   4      221.32      242.86     58.59 o 
   9   6   4      823.98      897.19     92.72 o 
  -9   7   4      152.03      158.60     49.57 o 
  -8   7   4      453.48      484.18     55.34 o 
  -7   7   4     3682.84     3705.29    127.44 o 
  -6   7   4     1931.67     2029.11     77.76 o 
  -5   7   4      760.85      781.29     45.30 o 
  -4   7   4     6322.83     6105.51    135.69 o 
  -3   7   4     6614.60     6374.40    136.15 o 
  -2   7   4     1430.00     1467.13     34.59 o 
  -1   7   4     3616.46     3786.03     74.07 o 
   0   7   4     2301.83     2242.34     44.02 o 
   1   7   4     1605.29     1629.16     33.51 o 
   2   7   4     9260.40     9261.79    126.04 o 
   3   7   4    20413.57    20564.01    323.38 o 
   4   7   4     8304.48     8118.36    152.04 o 
   5   7   4      905.63      968.07     43.11 o 
   6   7   4       37.94       89.65     36.11 o 
   7   7   4      634.12      680.05     57.12 o 
   8   7   4       18.94       85.60     43.85 o 
   9   7   4      110.73      123.64     45.38 o 
  -9   8   4     3359.53     3389.87    155.43 o 
  -8   8   4    10809.70    10988.74    329.93 o 
  -7   8   4     3479.75     3503.76    130.92 o 
  -6   8   4      896.06      903.85     58.14 o 
  -5   8   4    17368.32    17294.27    375.77 o 
  -4   8   4    18275.35    17963.41    359.07 o 
  -3   8   4     1833.55     1772.64     60.90 o 
  -2   8   4     1784.76     1855.94     33.30 o 
  -1   8   4     5268.17     5330.98    121.70 o 
   0   8   4     4300.84     4312.77     68.16 o 
   1   8   4      101.03      107.46     12.84 o 
   2   8   4      682.36      683.77     23.57 o 
   3   8   4      245.43      244.13     25.76 o 
   4   8   4      947.60      942.88     41.49 o 
   5   8   4      530.77      612.35     47.88 o 
   6   8   4      822.47      881.31     54.86 o 
   7   8   4      222.43      291.50     89.27 o 
   8   8   4      135.39      105.39     39.81 o 
  -8   9   4      102.38      356.48    188.09 o 
  -7   9   4      103.96      224.83     41.74 o 
  -6   9   4      363.19      383.88     47.27 o 
  -5   9   4     4918.11     4970.68    145.58 o 
  -4   9   4     8974.71     8853.36    208.24 o 
  -3   9   4     2040.54     2140.16     73.32 o 
  -2   9   4      716.93      680.63     22.30 o 
  -1   9   4    11473.90    11642.66    197.09 o 
   0   9   4    11987.07    12055.44    169.21 o 
   1   9   4     1925.05     2006.29     45.18 o 
   2   9   4     3163.58     2988.98     77.14 o 
   3   9   4    14451.98    14626.61    264.90 o 
   4   9   4    12312.61    12055.95    238.57 o 
   5   9   4     1943.24     1773.96    125.72 o 
   6   9   4      256.86      272.47     42.07 o 
   7   9   4      684.07      677.14     69.25 o 
   8   9   4     1204.68     1227.48     83.69 o 
  -8  10   4      553.15      739.89     75.75 o 
  -7  10   4       98.82      164.29     48.84 o 
  -6  10   4      481.59      526.45     51.23 o 
  -5  10   4     1387.62     1387.79     69.13 o 
  -4  10   4     1093.84     1102.54     57.23 o 
  -3  10   4     1171.18     1198.12     58.26 o 
  -2  10   4     4290.08     4158.67     73.64 o 
  -1  10   4    10393.34    10267.24    177.51 o 
   0  10   4     5057.19     5208.01     99.84 o 
   1  10   4      510.95      544.89     29.64 o 
   2  10   4     7655.80     7651.22    127.67 o 
   3  10   4     4495.29     4483.05    166.23 o 
   4  10   4       99.58      178.17     26.80 o 
   5  10   4     3462.44     3450.46    152.48 o 
   6  10   4     2613.04     2682.26    127.00 o 
   7  10   4       60.70      113.94     41.11 o 
  -7  11   4     1613.20     1616.91     90.92 o 
  -6  11   4     1048.55     1098.20     74.40 o 
  -5  11   4      188.58      261.64     38.80 o 
  -4  11   4     1050.52     1008.72     57.26 o 
  -3  11   4     3833.71     3829.51    117.03 o 
  -2  11   4     4222.68     4226.03     96.04 o 
  -1  11   4     1363.41     1348.11     44.74 o 
   0  11   4       13.92       66.09     22.95 o 
   1  11   4     1058.29     1087.22     36.82 o 
   2  11   4      961.69      968.74     44.25 o 
   3  11   4      403.90      382.27     51.55 o 
   4  11   4      173.55      215.07     42.93 o 
   5  11   4     2788.40     2868.73    165.00 o 
   6  11   4     2851.86     2902.48    123.28 o 
   7  11   4      654.79      777.62     99.06 o 
  -7  12   4        8.78       54.18     39.70 o 
  -6  12   4      816.50      853.07     81.04 o 
  -5  12   4     1075.77     1085.55     71.23 o 
  -4  12   4      107.70      135.30     52.50 o 
  -3  12   4     2248.02     2236.29     85.43 o 
  -2  12   4     9485.52     9385.17    234.92 o 
  -1  12   4     3689.74     3677.78     83.79 o 
   0  12   4       14.27       32.20     17.73 o 
   1  12   4     4448.15     4381.52     97.69 o 
   2  12   4     8327.09     8538.69    194.30 o 
   3  12   4     3180.65     3283.89    112.97 o 
   4  12   4       84.07       90.59     41.08 o 
   5  12   4     1865.22     1875.44     93.20 o 
   6  12   4     3180.65     3041.50    129.45 o 
  -6  13   4      416.36      524.15     92.23 o 
  -5  13   4      159.90      209.23     58.90 o 
  -4  13   4     1212.19     1216.31     72.41 o 
  -3  13   4      964.39      975.79     63.58 o 
  -2  13   4      815.78      831.46     56.04 o 
  -1  13   4     6898.40     6672.33    157.28 o 
   0  13   4     4493.47     4401.24    104.56 o 
   1  13   4      276.35      271.99     31.10 o 
   2  13   4      850.79      986.30     76.39 o 
   3  13   4     2073.55     2110.91     91.65 o 
   4  13   4     1079.75     1062.00     81.97 o 
   5  13   4       21.11        5.59     29.01 o 
  -5  14   4     3643.10     3532.09    150.77 o 
  -4  14   4     6371.36     5843.58    202.24 o 
  -3  14   4     1842.84     1879.00     93.33 o 
  -2  14   4       85.30      152.30     36.29 o 
  -1  14   4      407.73      442.45     49.45 o 
   0  14   4      543.67      472.41     48.85 o 
   1  14   4       17.20        4.88     21.84 o 
   2  14   4       88.73       88.15     56.51 o 
   3  14   4       18.58       23.61     37.78 o 
   4  14   4        1.38      -23.77     32.24 o 
  -3  15   4        3.25      -35.82     35.82 o 
  -2  15   4      232.58      285.60     52.26 o 
  -1  15   4     2026.53     1744.95    105.46 o 
   0  15   4     2053.96     1780.68    132.34 o 
   1  15   4      875.45      787.71     72.30 o 
   2  15   4      192.73      150.23     48.60 o 
   3  15   4     1571.79     1452.42    130.76 o 
 -10   1   5      103.66       96.18     63.48 o 
  -9   1   5     1036.51     1075.80     57.65 o 
  -8   1   5     3161.66     3137.05    110.24 o 
  -7   1   5     1246.98     1285.30     45.22 o 
  -6   1   5      241.42      300.84     20.50 o 
  -5   1   5     9849.04    10099.76    144.18 o 
  -4   1   5     6412.74     6083.14     80.34 o 
  -3   1   5     3258.85     3209.09     64.10 o 
  -2   1   5      124.18      153.57      9.79 o 
  -1   1   5     2799.69     2985.65     35.18 o 
   0   1   5     1590.64     1553.23     24.46 o 
   1   1   5    20457.18    19087.50    260.13 o 
   2   1   5    10612.33    10852.87    116.00 o 
   3   1   5      747.77      771.80     21.26 o 
   4   1   5       73.75      119.92     12.05 o 
   5   1   5    13715.74    13717.18    187.83 o 
   6   1   5     6144.71     6316.47    110.00 o 
   7   1   5     2246.01     2287.73     70.97 o 
   8   1   5       69.20       66.95     23.62 o 
   9   1   5      346.71      416.96     49.95 o 
  10   1   5      195.20      151.94     99.58 o 
 -10   2   5        1.19       22.62     47.20 o 
  -9   2   5      840.83      908.17     58.14 o 
  -8   2   5     6370.13     6190.88    180.62 o 
  -7   2   5     4001.68     3937.55     75.58 o 
  -6   2   5     6213.95     5998.31     92.86 o 
  -5   2   5     5113.08     5396.75     76.67 o 
  -4   2   5       95.76      105.01     17.02 o 
  -3   2   5     2802.27     2682.96     41.26 o 
  -2   2   5    20867.26    20791.04    248.40 o 
  -1   2   5    21549.84    21611.17    172.46 o 
   0   2   5     4062.02     3896.67     39.29 o 
   1   2   5     1289.04     1270.26     34.24 o 
   2   2   5     2739.50     2776.72     35.41 o 
   3   2   5    12180.54    12124.08    187.47 o 
   4   2   5     3488.00     3448.58     52.42 o 
   5   2   5      174.78      220.17     17.58 o 
   6   2   5       59.38       79.20     19.14 o 
   7   2   5       72.38      105.39     28.49 o 
   8   2   5      708.85      760.53     65.36 o 
   9   2   5      798.84      767.46     60.58 o 
  10   2   5       66.75       72.57     68.48 o 
 -10   3   5      147.49      230.78     48.98 o 
  -9   3   5      107.38      172.48     38.02 o 
  -8   3   5      920.57      904.33    102.79 o 
  -7   3   5      154.61      194.74     28.52 o 
  -6   3   5        3.73       77.86     28.15 o 
  -5   3   5     2278.83     2206.40     76.87 o 
  -4   3   5       23.78       27.44      7.93 o 
  -3   3   5      401.71      490.06     21.32 o 
  -2   3   5     4199.53     3985.80     95.39 o 
  -1   3   5     5793.02     5954.18     61.38 o 
   0   3   5        2.26       -0.73      4.94 o 
   1   3   5      640.88      666.13     15.85 o 
   2   3   5     3610.30     3694.37     48.54 o 
   3   3   5     4764.82     4587.59     78.81 o 
   4   3   5      204.83      182.00     12.47 o 
   5   3   5      169.32      171.27     14.17 o 
   6   3   5      207.83      219.79     22.90 o 
   7   3   5       42.97      142.11     32.67 o 
   8   3   5      226.83      230.70     34.63 o 
   9   3   5      112.78      160.64     55.57 o 
 -10   4   5      241.97      343.92     51.18 o 
  -9   4   5       86.03      136.25     42.54 o 
  -8   4   5     1847.76     2009.76     88.50 o 
  -7   4   5     1410.49     1691.09    165.90 o 
  -6   4   5      840.90      820.30     32.83 o 
  -5   4   5     2264.11     2291.67     53.24 o 
  -4   4   5       79.53      140.86     14.12 o 
  -3   4   5     4576.58     4624.01     84.12 o 
  -2   4   5    29881.03    29322.85    319.75 o 
  -1   4   5    64914.90    63869.54    540.57 o 
   0   4   5    13619.34    13408.81    142.57 o 
   1   4   5       67.52       92.07      8.76 o 
   2   4   5     6669.04     6911.28     96.46 o 
   3   4   5    11954.59    12024.99    195.78 o 
   4   4   5      118.18      117.69      9.47 o 
   5   4   5       11.39       48.87     19.74 o 
   6   4   5       29.50       81.08     26.34 o 
   7   4   5     4225.21     4223.37    114.68 o 
   8   4   5     1654.13     1746.71     76.89 o 
   9   4   5     1986.79     2003.11    103.35 o 
 -10   5   5      434.83      405.37     57.98 o 
  -9   5   5     1228.60     1253.11    109.70 o 
  -8   5   5     3976.48     4080.75    142.09 o 
  -7   5   5      907.94      905.57     52.73 o 
  -6   5   5      164.31      290.33     32.79 o 
  -5   5   5     3388.33     3555.16     90.93 o 
  -4   5   5      299.42      317.91     32.83 o 
  -3   5   5      357.73      450.13     16.72 o 
  -2   5   5      199.90      153.14     13.25 o 
  -1   5   5    11238.52    11194.38    174.23 o 
   0   5   5     3618.42     3338.52     56.71 o 
   1   5   5     5692.12     5747.69     88.56 o 
   2   5   5     3175.90     3321.04     55.22 o 
   3   5   5      127.60       96.12      9.22 o 
   4   5   5      334.76      352.29     22.34 o 
   5   5   5     1485.21     1524.53     52.03 o 
   6   5   5     2116.94     2058.70     66.48 o 
   7   5   5     1536.30     1508.93     60.68 o 
   8   5   5       37.54      124.24     39.39 o 
   9   5   5       15.17       94.72     44.98 o 
  -9   6   5        8.13       33.30     36.78 o 
  -8   6   5      800.07      704.96     64.19 o 
  -7   6   5      106.14      221.94     43.62 o 
  -6   6   5      538.01      586.20     42.27 o 
  -5   6   5       42.32       75.12     40.92 o 
  -4   6   5       24.98       31.69     15.16 o 
  -3   6   5      261.91      304.08     19.59 o 
  -2   6   5      217.18      249.21     14.50 o 
  -1   6   5      927.10      880.84     20.03 o 
   0   6   5      391.58      394.40     16.31 o 
   1   6   5     4225.48     4105.11     65.26 o 
   2   6   5     7303.19     7509.66    112.49 o 
   3   6   5      685.26      614.08     37.88 o 
   4   6   5      507.94      561.32     29.82 o 
   5   6   5     1208.50     1190.13     82.14 o 
   6   6   5      250.86      355.91     51.70 o 
   7   6   5      191.26      186.35     46.43 o 
   8   6   5      349.62      535.97     73.65 o 
   9   6   5      601.57      732.90     71.54 o 
  -9   7   5      807.20      725.58     66.19 o 
  -8   7   5      910.73      975.48     69.38 o 
  -7   7   5      321.08      397.00     43.44 o 
  -6   7   5      756.12      840.99     51.35 o 
  -5   7   5     6235.70     6352.53    156.33 o 
  -4   7   5    12723.10    12509.53    248.64 o 
  -3   7   5     7574.38     7634.31    115.01 o 
  -2   7   5      931.91      936.78     21.86 o 
  -1   7   5      135.59      147.37     18.89 o 
   0   7   5     3454.83     3662.00     64.13 o 
   1   7   5     8232.82     8200.91    113.05 o 
   2   7   5    13288.46    13390.53    173.13 o 
   3   7   5     1796.56     1904.45     54.41 o 
   4   7   5     1055.23      974.83     39.97 o 
   5   7   5    10746.40    10751.56    212.45 o 
   6   7   5     3616.05     3348.70     95.10 o 
   7   7   5      680.47      713.80     55.95 o 
   8   7   5      276.34      338.36     46.34 o 
  -9   8   5        7.31       32.25     37.61 o 
  -8   8   5     1258.58     1304.26     83.66 o 
  -7   8   5     1251.86     1360.30     75.65 o 
  -6   8   5     1339.57     1435.51     73.54 o 
  -5   8   5      179.48      396.79     48.93 o 
  -4   8   5     1370.58     1466.51     63.18 o 
  -3   8   5     2959.09     2835.50     57.02 o 
  -2   8   5     1027.54     1016.11     37.43 o 
  -1   8   5     1324.09     1212.06     65.86 o 
   0   8   5      394.00      382.67     19.12 o 
   1   8   5       37.03       90.14     28.85 o 
   2   8   5        1.10       35.62     11.58 o 
   3   8   5        4.81       -5.76     15.30 o 
   4   8   5      173.06      189.20     24.50 o 
   5   8   5      245.18      259.77     26.78 o 
   6   8   5       12.92       39.02     26.35 o 
   7   8   5      181.59      264.02     50.34 o 
   8   8   5      630.88      513.73     65.68 o 
  -8   9   5     1475.60     1454.21     89.31 o 
  -7   9   5       48.44      122.87     47.34 o 
  -6   9   5     1452.98     1420.94     70.74 o 
  -5   9   5    11683.98    11824.27    290.06 o 
  -4   9   5     9244.61     9259.18    223.10 o 
  -3   9   5     2527.72     2433.88     56.08 o 
  -2   9   5      169.73      199.77     20.49 o 
  -1   9   5      204.09      252.51     17.37 o 
   0   9   5      127.95      170.81     15.85 o 
   1   9   5      123.99      167.94     17.06 o 
   2   9   5      320.77      362.09     22.89 o 
   3   9   5      304.38      416.81     79.21 o 
   4   9   5       18.28       43.74     27.01 o 
   5   9   5      591.95      648.24     45.96 o 
   6   9   5      713.22      684.69     55.28 o 
   7   9   5      210.86      247.98     45.19 o 
   8   9   5      129.51      172.30     54.91 o 
  -8  10   5      280.55      293.96     52.02 o 
  -7  10   5      650.18      592.61     65.41 o 
  -6  10   5     1063.94     1108.18     66.56 o 
  -5  10   5     2495.38     2499.38    100.49 o 
  -4  10   5      955.53      858.47     50.82 o 
  -3  10   5       37.66       48.82     23.63 o 
  -2  10   5     1333.90     1328.26     57.73 o 
  -1  10   5     8495.12     8414.56    134.57 o 
   0  10   5      201.17      211.09     20.60 o 
   1  10   5     1946.92     1842.87     47.68 o 
   2  10   5     6743.15     6993.46    148.79 o 
   3  10   5    11621.48    11365.66    323.35 o 
   4  10   5     2959.02     2914.90     84.50 o 
   5  10   5      320.92      336.25     41.44 o 
   6  10   5        1.06        0.37     31.43 o 
   7  10   5     1178.50     1193.06    132.67 o 
  -7  11   5      137.96      245.92     48.93 o 
  -6  11   5       72.71       69.06     35.34 o 
  -5  11   5     1056.01     1140.84     69.71 o 
  -4  11   5      442.17      466.66     43.12 o 
  -3  11   5      596.00      671.32     75.16 o 
  -2  11   5        6.49        5.93     15.65 o 
  -1  11   5      466.17      472.84     25.08 o 
   0  11   5       83.90      115.69     25.01 o 
   1  11   5        7.64       15.76     13.74 o 
   2  11   5      507.70      539.45     55.82 o 
   3  11   5      130.80      143.85     25.45 o 
   4  11   5       26.08       41.38     48.12 o 
   5  11   5      114.59      178.57     48.88 o 
   6  11   5       65.63       54.41     34.93 o 
   7  11   5      161.88      220.64     54.27 o 
  -7  12   5      230.41      304.12     55.67 o 
  -6  12   5      221.08      245.36     44.85 o 
  -5  12   5       20.58       40.61     31.80 o 
  -4  12   5      253.25      277.51     39.86 o 
  -3  12   5      570.72      635.90     68.14 o 
  -2  12   5     2423.74     2511.93     96.43 o 
  -1  12   5     1450.01     1574.68     54.50 o 
   0  12   5       11.19       57.27     23.09 o 
   1  12   5       35.85      111.74     31.85 o 
   2  12   5      356.10      424.37     36.19 o 
   3  12   5      310.30      393.94     46.27 o 
   4  12   5        0.74       -3.87     24.41 o 
   5  12   5       30.30       66.84     57.89 o 
   6  12   5       72.86       14.94     52.65 o 
  -6  13   5       53.51       55.97     40.76 o 
  -5  13   5      409.70      331.28     58.29 o 
  -4  13   5     1319.33     1414.52     82.97 o 
  -3  13   5     1436.13     1531.14     83.42 o 
  -2  13   5     1031.85     1091.58     65.82 o 
  -1  13   5        0.85       52.53     26.00 o 
   0  13   5     1535.87     1460.79     55.67 o 
   1  13   5     4219.95     4041.76    115.13 o 
   2  13   5     3836.68     3809.85    111.44 o 
   3  13   5      608.90      672.94     52.40 o 
   4  13   5       77.09       86.71     43.75 o 
   5  13   5      682.33      743.67     96.26 o 
  -5  14   5      176.03      325.08     60.09 o 
  -4  14   5      810.83      895.37     74.12 o 
  -3  14   5      216.26      317.86     45.53 o 
  -2  14   5        5.00        9.22     28.12 o 
  -1  14   5      928.22      878.65     60.37 o 
   0  14   5      615.97      589.98     49.29 o 
   1  14   5        2.26        1.97     20.43 o 
   2  14   5      243.80      294.98     42.14 o 
   3  14   5      102.68      189.72     51.60 o 
   4  14   5       43.08       51.68     40.58 o 
  -3  15   5       89.38       84.71     43.88 o 
  -2  15   5      145.38      275.36     49.00 o 
  -1  15   5      598.64      666.48     71.64 o 
   0  15   5      638.33      588.33    105.40 o 
   1  15   5       45.44       53.04     39.14 o 
   2  15   5       56.76      -21.80     47.61 o 
 -10   0   6       19.20      -90.39     90.39 o 
  -9   0   6      198.20      187.13     49.63 o 
  -8   0   6      102.23      178.40     31.37 o 
  -7   0   6      274.00      368.81     32.37 o 
  -6   0   6       86.58      117.99     20.75 o 
  -5   0   6     2269.37     2299.14     61.56 o 
  -4   0   6    16351.40    16914.47    261.29 o 
  -3   0   6    18199.21    17544.54    240.27 o 
  -2   0   6     9904.79    10386.95    140.00 o 
  -1   0   6      701.68      707.98     19.97 o 
   0   0   6     3239.23     2834.94     79.96 o 
   1   0   6     7309.44     6773.33     84.61 o 
   2   0   6     5107.50     4967.43    121.44 o 
   3   0   6    11134.01    11285.04    226.22 o 
   4   0   6    54216.63    52662.03   1052.45 o 
   5   0   6    73044.97    72365.78   1263.58 o 
   6   0   6    19441.69    19237.35    412.83 o 
   7   0   6      240.60      252.07     35.54 o 
   8   0   6     5214.05     4896.03    179.01 o 
   9   0   6     6089.60     5361.88    249.79 o 
 -10   1   6      269.89      370.47     82.45 o 
  -9   1   6      788.86      880.92     56.53 o 
  -8   1   6    10533.02    10489.96    206.60 o 
  -7   1   6     2077.34     2084.54     72.55 o 
  -6   1   6       58.00      113.52     26.36 o 
  -5   1   6    18096.00    18028.35    217.50 o 
  -4   1   6    21078.83    21090.62    226.49 o 
  -3   1   6    13179.79    13185.91    132.69 o 
  -2   1   6       76.34       88.55      7.41 o 
  -1   1   6     4746.62     4801.76     60.17 o 
   0   1   6     1375.02     1293.45     23.42 o 
   1   1   6       74.08      108.56     10.25 o 
   2   1   6     1319.66     1305.36     24.82 o 
   3   1   6     6989.35     7231.78     96.83 o 
   4   1   6      241.90      302.19     16.96 o 
   5   1   6     6067.65     6217.76    101.34 o 
   6   1   6     4606.42     4558.48     89.01 o 
   7   1   6      603.07      647.06     38.20 o 
   8   1   6      503.65      585.16     43.15 o 
   9   1   6     1638.33     1597.58     84.41 o 
 -10   2   6     2344.78     2252.35    156.40 o 
  -9   2   6     6069.31     5907.10    189.37 o 
  -8   2   6     5018.88     4927.54    174.11 o 
  -7   2   6       72.42      126.02     35.13 o 
  -6   2   6    11824.04    11574.58    161.00 o 
  -5   2   6    30285.61    30623.73    350.21 o 
  -4   2   6     3443.94     3213.31     48.00 o 
  -3   2   6     7966.09     7978.55     90.38 o 
  -2   2   6    68095.50    66490.11    583.58 o 
  -1   2   6    36218.27    36255.90    302.50 o 
   0   2   6     2497.79     2529.50     39.80 o 
   1   2   6     7474.65     7579.95     70.27 o 
   2   2   6     6266.03     6374.04     71.76 o 
   3   2   6      370.09      418.76     30.44 o 
   4   2   6      367.62      368.35     18.75 o 
   5   2   6      478.20      509.58     30.39 o 
   6   2   6       10.86       -3.67     12.74 o 
   7   2   6      678.64      716.40     38.39 o 
   8   2   6        1.65      -25.89     27.48 o 
   9   2   6       24.41       44.21     26.45 o 
 -10   3   6      218.52      278.30     45.88 o 
  -9   3   6      147.10      247.24     39.26 o 
  -8   3   6       15.70      -26.55     26.55 o 
  -7   3   6        8.83       61.03     19.12 o 
  -6   3   6     1007.15     1023.39     34.96 o 
  -5   3   6     4743.50     4447.93    109.09 o 
  -4   3   6     1250.49     1183.57     36.54 o 
  -3   3   6     2248.03     2095.37     28.05 o 
  -2   3   6    59260.78    57990.63    529.76 o 
  -1   3   6   105168.92   100578.73    832.08 o 
   0   3   6    12043.74    12490.16    173.62 o 
   1   3   6    16582.55    16897.86    237.22 o 
   2   3   6    65806.80    64775.39    635.11 o 
   3   3   6    47027.46    46836.06    496.50 o 
   4   3   6     2558.05     2614.09     44.39 o 
   5   3   6     5401.94     5270.02     84.51 o 
   6   3   6     4740.81     4615.06    119.15 o 
   7   3   6     6670.51     6358.43    147.71 o 
   8   3   6       22.71       93.23     27.87 o 
   9   3   6      145.77      186.60     43.73 o 
 -10   4   6     1714.11     1707.76     96.39 o 
  -9   4   6     4390.80     4170.51    150.22 o 
  -8   4   6     2267.16     2462.92    125.00 o 
  -7   4   6       73.05       56.10     27.81 o 
  -6   4   6     3421.32     3466.59     78.87 o 
  -5   4   6     7572.89     7498.00    128.99 o 
  -4   4   6       53.78      122.11     17.06 o 
  -3   4   6     5127.28     5149.43     78.21 o 
  -2   4   6    23433.55    23048.50    241.69 o 
  -1   4   6    10918.94    11041.72    109.13 o 
   0   4   6     5299.66     5307.28     65.03 o 
   1   4   6    20017.04    20612.38    246.78 o 
   2   4   6    22877.66    23232.38    256.97 o 
   3   4   6     1779.02     1660.87     45.06 o 
   4   4   6       50.81       80.32     24.57 o 
   5   4   6     1103.04     1100.02     42.72 o 
   6   4   6      623.14      612.83     39.33 o 
   7   4   6     1160.50     1146.02     58.79 o 
   8   4   6     1439.85     1455.32     66.74 o 
   9   4   6      399.65      411.12     54.85 o 
 -10   5   6      201.55      275.90     52.95 o 
  -9   5   6     2096.45     2063.96    115.57 o 
  -8   5   6    12494.00    12513.50    330.36 o 
  -7   5   6     3860.64     4022.23    124.78 o 
  -6   5   6      446.81      543.12     40.28 o 
  -5   5   6     5283.19     5282.26     95.20 o 
  -4   5   6     9632.89     9524.91    140.48 o 
  -3   5   6     3598.71     3491.33     61.05 o 
  -2   5   6       65.25       83.93     10.36 o 
  -1   5   6     4539.75     4633.29     56.87 o 
   0   5   6    12627.36    12661.17    151.40 o 
   1   5   6     3684.02     3775.01     52.35 o 
   2   5   6        0.09       22.51     19.73 o 
   3   5   6      198.88      202.46     18.24 o 
   4   5   6       18.60       19.26      7.20 o 
   5   5   6       16.97       81.12     21.35 o 
   6   5   6     1338.13     1257.36     51.91 o 
   7   5   6       37.69       72.05     27.47 o 
   8   5   6     1778.84     1651.61     81.23 o 
   9   5   6     3524.11     3416.40    172.76 o 
  -9   6   6        2.69      -17.15     31.39 o 
  -8   6   6       49.75      154.16     39.63 o 
  -7   6   6     1158.64     1336.16     65.07 o 
  -6   6   6     1698.85     1745.31     70.74 o 
  -5   6   6      427.22      379.61     43.83 o 
  -4   6   6      384.24      357.25     19.15 o 
  -3   6   6     2151.44     2008.90     42.09 o 
  -2   6   6      834.35      871.43     24.57 o 
  -1   6   6     1441.88     1459.39     26.31 o 
   0   6   6    15488.45    15595.21    291.30 o 
   1   6   6    29992.31    29792.33    333.49 o 
   2   6   6    14311.71    13995.26    176.46 o 
   3   6   6      418.73      486.69     21.55 o 
   4   6   6    10692.66    10749.93    187.63 o 
   5   6   6    18202.52    17518.81    401.99 o 
   6   6   6     5934.82     5920.34    138.11 o 
   7   6   6      379.51      442.57     36.60 o 
   8   6   6     5158.42     5537.18    235.77 o 
   9   6   6     4147.98     4049.55    196.61 o 
  -9   7   6      515.32      628.06     63.74 o 
  -8   7   6     1802.56     1864.53     92.61 o 
  -7   7   6     1484.86     1491.56     73.14 o 
  -6   7   6       76.69      168.07     31.12 o 
  -5   7   6     6665.14     6873.43    175.57 o 
  -4   7   6    11232.35    10897.94    295.22 o 
  -3   7   6     1471.66     1525.94     39.72 o 
  -2   7   6      332.22      380.25     20.72 o 
  -1   7   6     9652.03     9548.29    196.98 o 
   0   7   6     2524.04     2510.68     50.24 o 
   1   7   6     2447.35     2466.21     51.12 o 
   2   7   6     9561.44     9748.63    153.46 o 
   3   7   6     4733.35     4528.89     99.85 o 
   4   7   6      189.15      289.50     29.41 o 
   5   7   6     4843.55     5041.60    126.07 o 
   6   7   6     5044.04     5021.20    129.38 o 
   7   7   6     1595.07     1606.40     78.27 o 
   8   7   6        5.30      -20.25     34.73 o 
  -9   8   6     2338.26     2290.99    121.30 o 
  -8   8   6      809.84      917.91     69.53 o 
  -7   8   6      852.34      889.86     79.23 o 
  -6   8   6    13409.13    13739.52    337.46 o 
  -5   8   6    28587.04    28447.48    593.08 o 
  -4   8   6     6533.64     6362.17    155.59 o 
  -3   8   6      630.60      681.55     26.61 o 
  -2   8   6    12812.21    12157.44    222.43 o 
  -1   8   6     9426.05     9469.26    129.67 o 
   0   8   6      202.08      201.97     15.24 o 
   1   8   6     2269.55     2343.21     45.85 o 
   2   8   6     2084.83     2049.29     44.50 o 
   3   8   6      876.55      899.64     43.33 o 
   4   8   6      399.37      482.10     34.61 o 
   5   8   6      272.90      326.23     31.18 o 
   6   8   6      725.33      680.28     46.69 o 
   7   8   6      580.82      601.59     53.74 o 
   8   8   6      365.94      441.43     65.83 o 
  -8   9   6       66.21      165.43     57.60 o 
  -7   9   6      377.04      303.46     45.76 o 
  -6   9   6      949.73      977.58     60.58 o 
  -5   9   6     2122.06     2271.50    112.45 o 
  -4   9   6     1106.79     1024.45     53.34 o 
  -3   9   6      786.76      801.30     47.76 o 
  -2   9   6    13875.35    13695.19    222.09 o 
  -1   9   6    10954.95    10893.55    155.91 o 
   0   9   6     2146.81     2161.72     48.55 o 
   1   9   6     2439.41     2512.92     56.40 o 
   2   9   6    17439.18    17570.32    261.02 o 
   3   9   6    12608.23    12802.21    248.87 o 
   4   9   6     1340.28     1333.10     55.97 o 
   5   9   6     1482.05     1466.80     62.33 o 
   6   9   6     5366.80     5601.41    176.40 o 
   7   9   6     2902.91     2912.30    123.71 o 
   8   9   6      105.50      186.45     51.54 o 
  -8  10   6      182.90      236.93     52.46 o 
  -7  10   6      530.44      542.66     60.36 o 
  -6  10   6     2088.52     2112.23     93.89 o 
  -5  10   6      603.18      616.13     48.86 o 
  -4  10   6       85.01       57.01     26.60 o 
  -3  10   6     1373.36     1447.19     61.29 o 
  -2  10   6     1973.36     2059.36     68.51 o 
  -1  10   6        2.74       35.06     21.43 o 
   0  10   6      676.09      727.29     28.20 o 
   1  10   6     6022.67     6130.19    111.69 o 
   2  10   6     9383.47     9469.36    187.74 o 
   3  10   6     1842.85     1769.49     87.50 o 
   4  10   6      548.82      611.00     41.33 o 
   5  10   6     2528.47     2533.34    101.64 o 
   6  10   6      512.65      562.64     73.40 o 
   7  10   6      329.96      388.27     59.53 o 
  -7  11   6     2690.07     2528.69    121.17 o 
  -6  11   6      132.44      175.04     40.37 o 
  -5  11   6     1200.19     1283.08     69.05 o 
  -4  11   6     3303.11     3270.21    111.25 o 
  -3  11   6     1167.78     1163.11     70.92 o 
  -2  11   6        2.95       -4.26     19.81 o 
  -1  11   6     1767.24     1659.39     45.64 o 
   0  11   6     3942.40     3928.48     82.00 o 
   1  11   6     2245.36     2236.56     62.11 o 
   2  11   6      717.36      745.47     42.85 o 
   3  11   6        0.02        2.05     18.79 o 
   4  11   6       39.57       63.31     26.76 o 
   5  11   6        0.41       32.98     26.24 o 
   6  11   6      178.34      163.56     50.00 o 
  -6  12   6        0.48      -11.50     30.43 o 
  -5  12   6       13.18        4.34     27.33 o 
  -4  12   6      492.70      452.37     47.44 o 
  -3  12   6     2909.49     2866.17    100.81 o 
  -2  12   6     3244.86     3190.25    106.29 o 
  -1  12   6        0.26       17.69     18.82 o 
   0  12   6     3922.87     3590.43    114.10 o 
   1  12   6     6342.52     6333.45    132.84 o 
   2  12   6     2337.36     2339.31     79.70 o 
   3  12   6       12.31       18.33     22.63 o 
   4  12   6     3457.43     3017.55    211.70 o 
   5  12   6     3351.68     3218.62    147.70 o 
   6  12   6      841.65      931.23    102.94 o 
  -6  13   6      121.30      242.18     48.59 o 
  -5  13   6      760.29      743.58     68.33 o 
  -4  13   6     1779.62     1805.66     87.93 o 
  -3  13   6      132.09      150.20     35.47 o 
  -2  13   6     1213.31     1103.68     66.99 o 
  -1  13   6     4946.50     4607.65    138.05 o 
   0  13   6      577.11      583.81     35.51 o 
   1  13   6     1733.80     1697.93     78.25 o 
   2  13   6     5685.05     5552.87    147.25 o 
   3  13   6     2527.11     2531.37    107.05 o 
   4  13   6       17.77       71.88     53.46 o 
   5  13   6      948.16      964.49     88.79 o 
  -4  14   6     1000.67      995.04     74.03 o 
  -3  14   6      582.27      546.03     55.82 o 
  -2  14   6     5035.52     4933.61    162.95 o 
  -1  14   6     5854.83     5540.54    228.29 o 
   0  14   6     1300.21     1308.37     67.43 o 
   1  14   6       40.06       32.72     27.30 o 
   2  14   6       30.02       11.45     26.44 o 
   3  14   6        6.27       49.48     37.60 o 
   4  14   6      176.57      256.89     78.46 o 
  -3  15   6        2.21       24.50     34.25 o 
  -2  15   6      473.21      517.59     59.60 o 
  -1  15   6      476.15      348.31     63.33 o 
   0  15   6      132.40      244.01     62.74 o 
   1  15   6      480.08      386.92     80.54 o 
   2  15   6     1800.04     1610.99    155.13 o 
 -10   1   7      526.05      587.98    134.96 o 
  -9   1   7     1103.02     1048.56     67.35 o 
  -8   1   7       37.48      134.78     33.50 o 
  -7   1   7        7.19       15.45     13.91 o 
  -6   1   7     4496.58     4299.98     74.23 o 
  -5   1   7    14026.97    13899.07    178.89 o 
  -4   1   7     1843.01     1813.42     33.70 o 
  -3   1   7        0.63       41.89     11.16 o 
  -2   1   7     7635.81     7648.03     92.48 o 
  -1   1   7    11587.38    11300.04    231.40 o 
   0   1   7      735.71      682.66     12.59 o 
   1   1   7       92.75      179.29     24.92 o 
   2   1   7        3.07       21.47      8.63 o 
   3   1   7    11069.28    11240.44    135.06 o 
   4   1   7     6148.75     6122.16     91.76 o 
   5   1   7     5895.91     5875.41     99.88 o 
   6   1   7     5440.33     5100.61     96.30 o 
   7   1   7      806.25      798.65     38.22 o 
   8   1   7     1583.04     1559.52     65.68 o 
   9   1   7     1609.91     1493.95     84.51 o 
 -10   2   7      111.60      121.24     47.30 o 
  -9   2   7     1152.36     1144.64     64.41 o 
  -8   2   7     1539.17     1495.27     56.62 o 
  -7   2   7       73.28      115.20     21.31 o 
  -6   2   7     2759.77     2660.89     58.38 o 
  -5   2   7    13239.05    13461.41    184.84 o 
  -4   2   7    14672.62    14483.13    177.77 o 
  -3   2   7    28279.72    29271.28    352.07 o 
  -2   2   7    17059.16    17620.88    177.21 o 
  -1   2   7     5130.53     5155.79     83.57 o 
   0   2   7      901.28      951.14     22.33 o 
   1   2   7     8122.38     7964.91     77.25 o 
   2   2   7    11089.66    10700.94    117.71 o 
   3   2   7     1607.47     1585.15     38.71 o 
   4   2   7       73.48       89.99     13.62 o 
   5   2   7     2925.30     2873.55     58.38 o 
   6   2   7     1567.65     1514.26     45.63 o 
   7   2   7      706.82      751.18     47.00 o 
   8   2   7      186.13      304.89     35.23 o 
   9   2   7       80.67      122.19     40.83 o 
 -10   3   7        9.68       23.90     33.73 o 
  -9   3   7        3.67       61.06     32.53 o 
  -8   3   7      111.21      107.99     31.48 o 
  -7   3   7       13.64       10.18     18.46 o 
  -6   3   7      279.49      270.94     20.93 o 
  -5   3   7     1059.66     1038.61     23.62 o 
  -4   3   7       31.56       45.35      8.51 o 
  -3   3   7     1550.99     1548.54     33.51 o 
  -2   3   7     3264.33     3265.20     42.11 o 
  -1   3   7     9554.43     9728.75     98.32 o 
   0   3   7       10.57       31.78      8.97 o 
   1   3   7        8.54       36.08      9.71 o 
   2   3   7      225.79      209.37     14.53 o 
   3   3   7     1198.08     1280.38     31.00 o 
   4   3   7        1.19       -5.27     10.37 o 
   5   3   7      516.03      528.62     38.51 o 
   6   3   7        0.13      -16.90     16.90 o 
   7   3   7        2.13       -3.67     25.62 o 
   8   3   7       17.13       55.41     28.16 o 
   9   3   7       39.32       53.46     36.39 o 
 -10   4   7      838.34      755.01     70.46 o 
  -9   4   7     3685.56     3756.36    146.39 o 
  -8   4   7     3691.67     3679.27    122.77 o 
  -7   4   7     2141.07     2170.93     78.84 o 
  -6   4   7       10.45       90.26     27.01 o 
  -5   4   7     1136.58     1205.17     43.17 o 
  -4   4   7     1442.62     1471.17     49.97 o 
  -3   4   7     3931.46     4161.47     69.73 o 
  -2   4   7     5468.50     5304.57    116.21 o 
  -1   4   7      853.92      840.72     23.17 o 
   0   4   7     5943.48     5955.93     66.60 o 
   1   4   7    34543.41    35207.61    458.79 o 
   2   4   7    40463.82    40891.98    444.88 o 
   3   4   7     8135.10     7872.08    128.21 o 
   4   4   7      152.27      211.99     15.89 o 
   5   4   7     3410.63     3486.22     71.74 o 
   6   4   7      916.21      935.32     44.66 o 
   7   4   7      528.38      541.25     41.96 o 
   8   4   7       42.97       52.77     32.39 o 
   9   4   7       25.61       45.52     42.36 o 
 -10   5   7      943.55      988.42     95.51 o 
  -9   5   7     1141.83     1100.63     75.45 o 
  -8   5   7        0.33      333.02     99.13 o 
  -7   5   7        2.18       49.57     27.56 o 
  -6   5   7     3668.89     3676.47    110.34 o 
  -5   5   7     5069.50     5092.70     98.96 o 
  -4   5   7      336.14      413.70     22.55 o 
  -3   5   7      283.93      273.78     20.10 o 
  -2   5   7     3596.46     3524.47     85.79 o 
  -1   5   7     5531.06     5673.31     68.63 o 
   0   5   7     2982.40     3020.62     55.26 o 
   1   5   7       55.19      109.20     14.97 o 
   2   5   7      699.76      698.74     32.61 o 
   3   5   7      889.53      868.06     24.55 o 
   4   5   7     2204.89     2205.52     52.94 o 
   5   5   7      746.66      770.78     46.21 o 
   6   5   7      152.29      144.16     26.23 o 
   7   5   7      105.69      143.05     28.17 o 
   8   5   7      918.94      836.10     63.02 o 
   9   5   7      879.35      974.41    124.99 o 
  -9   6   7      332.09      413.55     56.74 o 
  -8   6   7     2539.15     2751.05    120.54 o 
  -7   6   7      171.51      156.21     33.17 o 
  -6   6   7       59.54       87.33     27.47 o 
  -5   6   7     2108.77     2203.82     74.60 o 
  -4   6   7      168.04      183.97     15.51 o 
  -3   6   7      430.39      477.39     21.81 o 
  -2   6   7       47.32      135.72     40.54 o 
  -1   6   7      747.40      768.12     27.99 o 
   0   6   7        7.80       47.71      9.93 o 
   1   6   7      503.32      499.78     19.48 o 
   2   6   7     1218.68     1230.29     31.74 o 
   3   6   7      466.65      455.92     19.65 o 
   4   6   7     1922.12     1884.87     65.13 o 
   5   6   7      753.78      778.50     67.28 o 
   6   6   7      446.72      522.88     36.11 o 
   7   6   7      660.54      611.15     44.46 o 
   8   6   7      375.40      378.62     54.13 o 
  -9   7   7       12.56        4.51     32.50 o 
  -8   7   7      272.16      402.39     72.95 o 
  -7   7   7      705.32      795.58     61.85 o 
  -6   7   7     2819.33     2922.41     98.98 o 
  -5   7   7     6041.49     6082.58    153.45 o 
  -4   7   7     1988.54     2045.39     63.42 o 
  -3   7   7      353.21      380.16     21.42 o 
  -2   7   7     9096.37     8697.75    189.21 o 
  -1   7   7    17690.61    18058.60    232.16 o 
   0   7   7     7372.47     7360.97    239.70 o 
   1   7   7     1140.55     1200.85     31.68 o 
   2   7   7      688.08      698.73     25.19 o 
   3   7   7     3540.77     3317.51     67.08 o 
   4   7   7     6180.73     5942.03    146.91 o 
   5   7   7     4987.78     5076.06    124.94 o 
   6   7   7     2188.22     2327.38     82.59 o 
   7   7   7     1539.78     1411.63     79.96 o 
   8   7   7     1272.82     1319.06     91.59 o 
  -9   8   7      276.46      277.93     52.13 o 
  -8   8   7      945.87      981.90     75.23 o 
  -7   8   7      325.56      337.03     46.72 o 
  -6   8   7        2.02       71.30     32.14 o 
  -5   8   7     2832.56     2999.08    108.88 o 
  -4   8   7     1945.18     1825.06     81.66 o 
  -3   8   7     3961.48     4046.30     82.77 o 
  -2   8   7        4.55       42.02     35.41 o 
  -1   8   7     1092.69     1160.62     29.93 o 
   0   8   7      322.62      323.63     25.26 o 
   1   8   7     1665.01     1747.27     48.15 o 
   2   8   7      411.83      435.72     31.41 o 
   3   8   7      133.51      119.09     25.14 o 
   4   8   7      160.47      202.09     38.41 o 
   5   8   7       59.49      132.92     27.72 o 
   6   8   7        1.85       28.40     25.10 o 
   7   8   7      276.88      324.80     47.53 o 
   8   8   7      110.16      139.13     48.83 o 
  -8   9   7      169.08      212.37     49.23 o 
  -7   9   7      396.50      403.35     49.57 o 
  -6   9   7     3906.58     4016.08    138.24 o 
  -5   9   7     3759.01     3675.02    135.38 o 
  -4   9   7      232.55      306.08     33.01 o 
  -3   9   7     1843.33     1852.01     55.12 o 
  -2   9   7    11763.16    11463.04    238.63 o 
  -1   9   7     7128.76     7018.78    112.10 o 
   0   9   7      390.85      425.34     23.13 o 
   1   9   7       73.84       95.51     22.64 o 
   2   9   7       70.60      176.35     29.51 o 
   3   9   7        3.36       27.64     23.60 o 
   4   9   7      159.94      198.76     42.74 o 
   5   9   7      642.56      725.36    120.50 o 
   6   9   7      406.89      497.13     56.34 o 
   7   9   7        4.94       41.71     56.13 o 
  -8  10   7      324.71      349.16     58.00 o 
  -7  10   7      412.24      466.77    101.97 o 
  -6  10   7        1.08       12.75     29.32 o 
  -5  10   7      183.95      269.94     38.76 o 
  -4  10   7     1212.81     1246.04     63.83 o 
  -3  10   7     3266.31     3065.83     86.43 o 
  -2  10   7     4930.37     4805.61    128.17 o 
  -1  10   7     4108.69     3925.40     98.76 o 
   0  10   7        6.18       38.81     29.84 o 
   1  10   7     4090.22     4027.75     84.57 o 
   2  10   7     4359.13     4466.62    113.20 o 
   3  10   7      420.97      456.13     32.89 o 
   4  10   7      797.85      909.29     62.81 o 
   5  10   7     4316.03     4351.88    145.05 o 
   6  10   7     3527.13     3582.22    163.32 o 
   7  10   7     1517.90     1372.66    105.89 o 
  -7  11   7      228.13      466.26     81.38 o 
  -6  11   7      387.66      406.20     51.52 o 
  -5  11   7      125.92      290.10     83.38 o 
  -4  11   7        3.04       33.07     54.71 o 
  -3  11   7        6.61        9.35     21.96 o 
  -2  11   7      172.19      211.50     22.10 o 
  -1  11   7      162.44      184.98     20.96 o 
   0  11   7       17.62       59.20     19.36 o 
   1  11   7      103.06      139.36     21.18 o 
   2  11   7      219.31      283.63     30.40 o 
   3  11   7      187.18      195.82     29.01 o 
   4  11   7       75.01      129.88     46.73 o 
   5  11   7        0.53      -31.00     33.67 o 
   6  11   7       45.53       28.14     36.35 o 
  -6  12   7      147.49      114.34     40.09 o 
  -5  12   7      365.38      355.60     46.77 o 
  -4  12   7      122.48      205.78     53.45 o 
  -3  12   7       98.71      162.48     60.63 o 
  -2  12   7       13.09       19.02     19.59 o 
  -1  12   7      237.75      322.37     30.93 o 
   0  12   7     1478.10     1535.80     58.53 o 
   1  12   7     1671.29     1783.21     63.75 o 
   2  12   7     1277.28     1243.14     60.53 o 
   3  12   7      225.35      299.32     35.47 o 
   4  12   7        8.95       98.06     61.89 o 
   5  12   7      170.64      144.90     40.63 o 
  -5  13   7      318.10      447.59     65.46 o 
  -4  13   7       93.84      138.08     42.69 o 
  -3  13   7       58.60      121.59     34.18 o 
  -2  13   7      848.58      896.26     63.88 o 
  -1  13   7     3170.84     3088.20    103.90 o 
   0  13   7     3705.28     3674.05    108.73 o 
   1  13   7     2050.84     1974.27     81.90 o 
   2  13   7      310.88      383.44     44.19 o 
   3  13   7      745.24      797.28     69.22 o 
   4  13   7     1488.26     1459.08     94.48 o 
   5  13   7      893.11      956.97     85.74 o 
  -4  14   7      207.71      169.84     45.16 o 
  -3  14   7       13.07       17.66     30.76 o 
  -2  14   7      509.59      635.51     91.00 o 
  -1  14   7     1218.56     1265.79     73.94 o 
   0  14   7      195.29      201.11     54.85 o 
   1  14   7       61.81       18.91     23.47 o 
   2  14   7      898.25      857.02     75.71 o 
   3  14   7      201.99      247.67     50.26 o 
  -2  15   7     2100.60     1905.96    116.84 o 
  -1  15   7     1129.42     1040.66     81.18 o 
   0  15   7      170.10      175.46     92.89 o 
   1  15   7       30.90       -2.91     40.59 o 
 -10   0   8      211.81      189.22    125.10 o 
  -9   0   8     1426.77     1220.14     69.66 o 
  -8   0   8      200.74      228.25     34.88 o 
  -7   0   8       80.20       69.01     24.70 o 
  -6   0   8       15.09       14.72     15.88 o 
  -5   0   8     1013.47     1043.20     41.49 o 
  -4   0   8     4054.86     4041.21     85.18 o 
  -3   0   8      355.63      335.05     34.96 o 
  -2   0   8    15016.43    16028.93    235.48 o 
  -1   0   8    21065.09    21307.65    291.22 o 
   0   0   8    16615.25    16474.63    207.06 o 
   1   0   8     1602.73     1431.38     28.93 o 
   2   0   8      122.20      127.80     24.21 o 
   3   0   8     9946.62    10471.35    189.10 o 
   4   0   8    12177.19    12574.20    246.43 o 
   5   0   8     2297.95     2152.35     73.14 o 
   6   0   8     1499.02     1476.69    105.31 o 
   7   0   8    18944.55    18212.28    444.63 o 
   8   0   8    11551.07    11574.14    334.37 o 
   9   0   8     3719.46     3532.17    211.41 o 
 -10   1   8      294.07      305.97     78.49 o 
  -9   1   8     3200.45     3171.02    113.27 o 
  -8   1   8     3923.62     3648.97     84.29 o 
  -7   1   8        1.28       75.33     26.17 o 
  -6   1   8    11593.29    11478.12    168.28 o 
  -5   1   8    36829.71    36972.53    444.43 o 
  -4   1   8     9645.20     9365.54    117.07 o 
  -3   1   8       64.73       91.71      9.62 o 
  -2   1   8    18038.50    18230.03    212.28 o 
  -1   1   8    19405.73    19522.11    270.53 o 
   0   1   8      296.49      309.94     13.88 o 
   1   1   8     3523.72     3335.33     43.42 o 
   2   1   8     6476.57     6352.45     75.92 o 
   3   1   8     1971.13     1939.53     41.68 o 
   4   1   8        1.63       11.37     12.96 o 
   5   1   8     2376.68     2420.33     67.04 o 
   6   1   8     1395.85     1242.19     41.42 o 
   7   1   8     1019.10     1037.45     45.28 o 
   8   1   8     2431.95     2530.84     93.64 o 
   9   1   8     1764.41     1615.78    101.48 o 
 -10   2   8     1098.66     1032.72     93.96 o 
  -9   2   8      535.25      565.22     54.08 o 
  -8   2   8     1734.99     1596.25     57.92 o 
  -7   2   8     4952.17     4801.66     99.43 o 
  -6   2   8    22631.93    22539.55    332.32 o 
  -5   2   8     6398.56     6519.85    105.63 o 
  -4   2   8      920.12     1062.30     24.74 o 
  -3   2   8    22616.08    22633.03    245.61 o 
  -2   2   8    35030.25    36121.06    381.49 o 
  -1   2   8     3475.80     3524.28     46.76 o 
   0   2   8    15413.92    15812.29    191.87 o 
   1   2   8    20773.05    20570.69    253.73 o 
   2   2   8    14426.23    14087.80    293.11 o 
   3   2   8      279.78      326.58     17.12 o 
   4   2   8      748.43      762.22     25.45 o 
   5   2   8      312.66      371.12     34.87 o 
   6   2   8       86.32      193.08     27.09 o 
   7   2   8       89.99      113.34     34.85 o 
   8   2   8       62.31      110.00     31.33 o 
   9   2   8      277.75      356.17     65.77 o 
 -10   3   8       84.19      101.85     54.94 o 
  -9   3   8        0.01       27.30     28.29 o 
  -8   3   8      301.88      320.73     37.18 o 
  -7   3   8        1.38        6.11     17.44 o 
  -6   3   8      137.99      204.31     23.93 o 
  -5   3   8      530.12      533.99     17.61 o 
  -4   3   8      239.48      268.48     19.22 o 
  -3   3   8     6721.58     6413.48    112.68 o 
  -2   3   8    19891.87    19970.89    279.81 o 
  -1   3   8     9770.16     9963.13    115.06 o 
   0   3   8    16139.99    16045.48    181.29 o 
   1   3   8    74366.34    73550.23    608.08 o 
   2   3   8    86217.21    83832.32    854.43 o 
   3   3   8     6220.54     6174.85     87.70 o 
   4   3   8     7779.53     7692.42    115.99 o 
   5   3   8    20766.91    20177.10    443.44 o 
   6   3   8    13401.61    12993.09    210.52 o 
   7   3   8       16.80       48.87     22.73 o 
   8   3   8     1123.40     1161.70     60.00 o 
   9   3   8     1898.89     1794.88    113.81 o 
 -10   4   8     2028.38     1922.44    106.11 o 
  -9   4   8     1143.12     1238.12     77.84 o 
  -8   4   8      616.87      705.11     52.98 o 
  -7   4   8     3369.61     3376.25    106.50 o 
  -6   4   8     9456.24     9404.59    182.28 o 
  -5   4   8     1637.74     1722.39     50.79 o 
  -4   4   8      206.50      251.04     19.84 o 
  -3   4   8     5676.56     5481.93     98.59 o 
  -2   4   8     3571.60     3699.35     49.39 o 
  -1   4   8      232.44      276.23     13.69 o 
   0   4   8    15748.58    15741.05    169.45 o 
   1   4   8    13463.39    13880.72    148.86 o 
   2   4   8     2430.27     2496.78     54.22 o 
   3   4   8     2342.69     2359.28     69.40 o 
   4   4   8     4727.21     4902.95    106.77 o 
   5   4   8     2101.60     2105.05     54.31 o 
   6   4   8      276.84      244.01     30.29 o 
   7   4   8      128.50      137.77     28.29 o 
   8   4   8      170.63      222.32     40.66 o 
   9   4   8       19.41      115.21     48.89 o 
 -10   5   8     1267.72     1357.12    113.68 o 
  -9   5   8    10559.78    10295.42    300.40 o 
  -8   5   8     9006.38     8929.31    249.97 o 
  -7   5   8      542.78      643.02     48.51 o 
  -6   5   8     6846.67     6862.59    147.34 o 
  -5   5   8    21485.10    21249.94    380.29 o 
  -4   5   8     4298.97     4249.63     81.26 o 
  -3   5   8        8.01       60.85     31.17 o 
  -2   5   8    15210.84    14835.93    159.26 o 
  -1   5   8    13772.50    13635.92    152.06 o 
   0   5   8     4915.54     5099.02     74.87 o 
   1   5   8       58.17       97.20     12.53 o 
   2   5   8     1800.33     1780.30     50.62 o 
   3   5   8     2681.31     2739.28     50.23 o 
   4   5   8        0.69       10.44     15.13 o 
   5   5   8       34.28       75.02     39.47 o 
   6   5   8      145.68      175.45     27.69 o 
   7   5   8        0.58       74.15     38.51 o 
   8   5   8      633.57      674.94     50.37 o 
   9   5   8      624.71      648.51     85.99 o 
  -9   6   8     1723.78     1799.50    106.88 o 
  -8   6   8      760.81      764.19     59.61 o 
  -7   6   8       46.72       75.27     28.87 o 
  -6   6   8      353.43      334.03     38.85 o 
  -5   6   8     1990.87     1924.40     52.72 o 
  -4   6   8     4226.64     4299.61     83.73 o 
  -3   6   8     3917.97     3954.08     74.04 o 
  -2   6   8        3.17       58.65      8.16 o 
  -1   6   8     2963.07     2845.15     45.14 o 
   0   6   8     2927.48     2801.05     46.35 o 
   1   6   8      826.65      896.31     34.83 o 
   2   6   8     2245.21     2395.62     46.34 o 
   3   6   8    14636.77    14444.87    202.13 o 
   4   6   8    12353.43    12503.54    227.74 o 
   5   6   8     3529.39     3309.37    100.29 o 
   6   6   8       28.17       48.71     22.74 o 
   7   6   8     5512.84     5396.34    153.58 o 
   8   6   8     4440.04     4538.95    192.80 o 
  -9   7   8     1085.26     1107.88     77.62 o 
  -8   7   8     1206.12     1115.97     70.51 o 
  -7   7   8        7.95       29.08     27.39 o 
  -6   7   8     1311.44     1337.70     66.97 o 
  -5   7   8     4532.97     4511.69    123.83 o 
  -4   7   8     3294.07     3173.46     69.13 o 
  -3   7   8     2908.73     2840.41     64.64 o 
  -2   7   8    16905.93    16437.43    380.57 o 
  -1   7   8    14163.68    14643.96    188.99 o 
   0   7   8     3980.06     4057.36     90.36 o 
   1   7   8     1372.38     1296.77     32.31 o 
   2   7   8     4387.55     4421.34     78.29 o 
   3   7   8       47.09       54.88     15.43 o 
   4   7   8     5389.61     5261.17    116.95 o 
   5   7   8     9292.45     9057.02    220.09 o 
   6   7   8     2769.72     2785.47     96.10 o 
   7   7   8       27.58       46.65     42.98 o 
   8   7   8     1060.24      908.65    233.96 o 
  -9   8   8      617.10      570.72     65.90 o 
  -8   8   8       54.53       66.03     35.64 o 
  -7   8   8     1771.60     1871.32     89.28 o 
  -6   8   8     5847.18     5799.33    171.58 o 
  -5   8   8     1949.61     2095.33     84.12 o 
  -4   8   8     3407.44     3204.22     83.85 o 
  -3   8   8    22001.70    21873.30    343.06 o 
  -2   8   8    26874.84    24355.27    942.16 o 
  -1   8   8     6769.35     7045.54    108.99 o 
   0   8   8      918.10      973.38     30.49 o 
   1   8   8     5077.94     5081.70     85.50 o 
   2   8   8     2546.52     2505.34     55.66 o 
   3   8   8       10.19       29.96     19.99 o 
   4   8   8      260.14      294.09     59.00 o 
   5   8   8       40.37      114.31     32.57 o 
   6   8   8      647.26      601.63     43.49 o 
   7   8   8        0.34       49.60     35.85 o 
   8   8   8       91.75      161.20     49.95 o 
  -8   9   8      188.83      215.18     49.56 o 
  -7   9   8        1.51       14.08     28.16 o 
  -6   9   8      364.66      469.64     47.55 o 
  -5   9   8      794.70      842.36     53.95 o 
  -4   9   8       99.13      107.61     26.70 o 
  -3   9   8     5746.56     5585.16    113.34 o 
  -2   9   8    10666.98    10495.80    219.10 o 
  -1   9   8     3713.27     3613.35     67.90 o 
   0   9   8     2234.27     2273.12     52.36 o 
   1   9   8     8105.60     8201.24    152.47 o 
   2   9   8    10985.15    11054.30    199.50 o 
   3   9   8      935.82      909.62     51.82 o 
   4   9   8     4842.58     4881.60    147.82 o 
   5   9   8     9342.51     9138.92    210.14 o 
   6   9   8     7142.43     6949.60    248.67 o 
   7   9   8      490.69      503.40     81.50 o 
  -8  10   8        0.62        4.75     46.77 o 
  -7  10   8     1347.93     1521.72     89.28 o 
  -6  10   8     1419.64     1336.79     78.98 o 
  -5  10   8       18.22       79.18     33.16 o 
  -4  10   8     1721.57     1710.53     74.35 o 
  -3  10   8     1155.84     1112.14     65.71 o 
  -2  10   8      846.69      872.96     45.41 o 
  -1  10   8     1012.89      988.86     35.78 o 
   0  10   8     1323.76     1291.07     56.37 o 
   1  10   8      938.32     1026.44     39.75 o 
   2  10   8       84.19       93.23     36.44 o 
   3  10   8      625.49      543.94     50.50 o 
   4  10   8     2995.47     3055.73     95.45 o 
   5  10   8     2579.96     2580.60    126.67 o 
   6  10   8      129.60      187.89     95.26 o 
   7  10   8      473.36      485.18     85.60 o 
  -7  11   8      409.17      447.11     55.92 o 
  -6  11   8     2269.58     2178.26    101.11 o 
  -5  11   8     7391.95     7165.54    209.48 o 
  -4  11   8     2952.23     2797.63     99.55 o 
  -3  11   8        5.83       10.36     22.83 o 
  -2  11   8     2353.50     2387.26     80.83 o 
  -1  11   8     3765.95     3780.62     81.42 o 
   0  11   8     1164.39     1109.24     56.52 o 
   1  11   8      242.86      245.36     23.74 o 
   2  11   8      480.41      518.54     36.25 o 
   3  11   8     2196.78     2175.82     80.15 o 
   4  11   8      594.78      663.82     65.10 o 
   5  11   8       83.63       91.94     43.57 o 
   6  11   8       54.82       72.06     42.09 o 
  -6  12   8      114.99      190.97     49.34 o 
  -5  12   8      173.24      195.63     63.79 o 
  -4  12   8       13.11       43.18     36.65 o 
  -3  12   8        6.25       54.77     28.23 o 
  -2  12   8      206.76      149.04     32.38 o 
  -1  12   8     2205.47     2184.03     70.11 o 
   0  12   8     5182.97     4971.15    122.60 o 
   1  12   8     2356.46     2335.64     79.32 o 
   2  12   8      261.47      292.44     34.22 o 
   3  12   8     2413.74     2466.66     97.14 o 
   4  12   8     3241.55     3130.41    141.67 o 
   5  12   8      974.13      924.61     78.81 o 
  -5  13   8      420.23      474.87     59.04 o 
  -4  13   8      619.29      622.54     57.27 o 
  -3  13   8      159.29      218.08     38.33 o 
  -2  13   8     1769.12     1918.98    112.54 o 
  -1  13   8     1440.23     1354.29     58.05 o 
   0  13   8       19.94       29.96     30.46 o 
   1  13   8     4724.52     4373.01    125.66 o 
   2  13   8     5089.23     5205.29    216.57 o 
   3  13   8      232.98      377.99     55.35 o 
   4  13   8     1076.84     1144.83     90.33 o 
  -4  14   8      357.62      411.37     57.13 o 
  -3  14   8     3402.40     3321.56    133.68 o 
  -2  14   8     4767.14     4636.72    160.31 o 
  -1  14   8     1319.80     1387.35     82.39 o 
   0  14   8      405.23      402.11     48.46 o 
   1  14   8     2241.94     1956.23    243.58 o 
   2  14   8     1218.52     1275.09    112.72 o 
   3  14   8      539.79      499.43     66.58 o 
  -2  15   8      994.13      663.63     93.76 o 
  -1  15   8      224.00      279.79    108.37 o 
   0  15   8      157.10       79.96     59.91 o 
   1  15   8     1455.94     1376.76    223.93 o 
 -10   1   9      236.80      243.00     82.26 o 
  -9   1   9     1274.38     1179.84     66.48 o 
  -8   1   9      929.39      873.22     44.71 o 
  -7   1   9     3025.80     2879.24     63.02 o 
  -6   1   9     2718.78     2696.87     58.20 o 
  -5   1   9     1761.79     1760.82     42.17 o 
  -4   1   9       69.07       75.67     13.01 o 
  -3   1   9    15443.06    15680.03    207.90 o 
  -2   1   9    11776.66    11350.52    176.60 o 
  -1   1   9    12219.42    12712.12    132.32 o 
   0   1   9      318.97      316.83     16.02 o 
   1   1   9     3622.62     3423.85     58.55 o 
   2   1   9     4760.50     4487.37     60.63 o 
   3   1   9     1252.53     1274.33     34.14 o 
   4   1   9      255.08      333.92     32.81 o 
   5   1   9      367.08      426.41     30.28 o 
   6   1   9     1259.44     1263.32     43.86 o 
   7   1   9     3095.10     3125.14     89.28 o 
   8   1   9     3731.07     3776.03    122.62 o 
   9   1   9     1048.77     1085.67     89.05 o 
 -10   2   9      305.99      366.70     61.44 o 
  -9   2   9     1528.76     1344.61     73.11 o 
  -8   2   9       12.30       25.40     23.54 o 
  -7   2   9      585.10      623.32     27.84 o 
  -6   2   9     5596.77     5780.67     97.89 o 
  -5   2   9     6707.94     7016.71    106.29 o 
  -4   2   9       32.08       51.89     10.95 o 
  -3   2   9      344.96      324.49     26.79 o 
  -2   2   9    10255.19    10506.46    123.70 o 
  -1   2   9    24086.59    24881.48    263.86 o 
   0   2   9    19846.17    19854.22    251.70 o 
   1   2   9    13339.22    13166.25    178.44 o 
   2   2   9     4585.94     4382.69     64.43 o 
   3   2   9      435.71      452.48     26.53 o 
   4   2   9     3316.33     3171.00    137.20 o 
   5   2   9     3600.33     3588.54     81.04 o 
   6   2   9     2444.29     2424.00     62.32 o 
   7   2   9       40.04       59.94     20.14 o 
   8   2   9      116.79      206.70     54.67 o 
   9   2   9       64.37       62.27     42.26 o 
 -10   3   9       65.84      146.65     66.35 o 
  -9   3   9       43.64       20.12     39.77 o 
  -8   3   9      551.41      590.03     60.99 o 
  -7   3   9      108.44      153.74     23.66 o 
  -6   3   9      226.73      263.99     35.94 o 
  -5   3   9      158.80      139.80     18.61 o 
  -4   3   9      897.55     1007.74     24.56 o 
  -3   3   9      939.61      930.63     22.80 o 
  -2   3   9       29.08       28.73      9.57 o 
  -1   3   9      330.47      337.13     23.05 o 
   0   3   9     3599.85     3675.36     63.32 o 
   1   3   9     7207.78     7222.74    115.06 o 
   2   3   9     3387.00     3336.72     51.82 o 
   3   3   9      373.20      355.23     25.03 o 
   4   3   9      779.21      768.00     31.36 o 
   5   3   9     1241.37     1251.83     49.61 o 
   6   3   9      547.69      519.54     32.30 o 
   7   3   9        0.39       30.87     23.63 o 
   8   3   9        3.64      -30.74     30.74 o 
   9   3   9        0.93      -43.77     63.75 o 
 -10   4   9      399.69      410.30     55.24 o 
  -9   4   9     1004.31     1042.35     71.11 o 
  -8   4   9       15.99        5.19     27.78 o 
  -7   4   9     1217.63     1161.96     51.47 o 
  -6   4   9     6624.83     6528.09    137.99 o 
  -5   4   9    10034.64    10161.08    180.63 o 
  -4   4   9     2027.09     2041.11     57.49 o 
  -3   4   9       47.32       62.62      8.84 o 
  -2   4   9      578.42      568.29     31.65 o 
  -1   4   9     4656.69     4740.64    101.57 o 
   0   4   9    11217.53    10716.88    196.81 o 
   1   4   9     9922.49     9677.37    185.86 o 
   2   4   9     9871.84    10094.79    131.84 o 
   3   4   9     3327.65     3324.55     59.36 o 
   4   4   9     9976.48     9942.78    151.18 o 
   5   4   9     7548.38     7645.00    131.45 o 
   6   4   9     3464.99     3495.16    104.61 o 
   7   4   9      492.21      503.35     44.62 o 
   8   4   9      391.55      462.30     51.97 o 
   9   4   9      429.84      439.52     63.44 o 
  -9   5   9      580.17      756.16     66.31 o 
  -8   5   9     2698.74     2571.88    103.22 o 
  -7   5   9     4178.70     4162.55    130.71 o 
  -6   5   9     4651.66     4678.72    110.65 o 
  -5   5   9     1630.29     1531.54     84.95 o 
  -4   5   9      154.27      207.76     20.44 o 
  -3   5   9     4726.33     4914.10     99.03 o 
  -2   5   9      828.50      856.80     32.10 o 
  -1   5   9      124.08      165.40     14.77 o 
   0   5   9     1180.36     1196.49     24.63 o 
   1   5   9     4010.01     4110.40     73.67 o 
   2   5   9     7892.39     8014.75    109.54 o 
   3   5   9     1239.16     1257.16     32.70 o 
   4   5   9      469.94      457.34     23.87 o 
   5   5   9        6.39       59.01     41.56 o 
   6   5   9      211.10      295.46     31.81 o 
   7   5   9      550.98      669.69     58.13 o 
   8   5   9      510.66      440.19     77.01 o 
  -9   6   9     1853.26     1930.79    102.51 o 
  -8   6   9      988.90     1019.64     66.04 o 
  -7   6   9      106.09      178.11     38.24 o 
  -6   6   9     1815.46     1873.83     79.22 o 
  -5   6   9     4115.13     4216.05     98.61 o 
  -4   6   9      603.41      631.19     29.40 o 
  -3   6   9       27.42       32.79     17.18 o 
  -2   6   9      217.37      197.76     30.21 o 
  -1   6   9      134.00      201.79     19.68 o 
   0   6   9      261.11      261.61     15.25 o 
   1   6   9      397.85      498.39     32.96 o 
   2   6   9        1.08        3.85     10.89 o 
   3   6   9      182.80      190.44     19.44 o 
   4   6   9     1525.09     1490.80     40.40 o 
   5   6   9      531.73      574.99     42.05 o 
   6   6   9        7.79       30.10     21.25 o 
   7   6   9       16.91        7.51     30.09 o 
   8   6   9       75.78       62.47     49.27 o 
  -9   7   9      807.12      813.28     72.44 o 
  -8   7   9      449.68      350.45     47.38 o 
  -7   7   9      654.41      647.92     58.27 o 
  -6   7   9       53.75       86.22     29.40 o 
  -5   7   9       17.16       -8.75     23.89 o 
  -4   7   9     1179.48     1189.37     41.62 o 
  -3   7   9     8085.16     7976.30    166.21 o 
  -2   7   9    14408.43    14015.55    227.92 o 
  -1   7   9     6223.97     6241.57     93.22 o 
   0   7   9      235.78      257.72     30.98 o 
   1   7   9     5913.41     6038.01     95.91 o 
   2   7   9     8342.39     8631.32    140.99 o 
   3   7   9     4100.13     4068.05     77.42 o 
   4   7   9     2011.92     1913.39     59.83 o 
   5   7   9      218.64      290.09     32.09 o 
   6   7   9     1078.80     1058.86     61.34 o 
   7   7   9     2218.47     2169.03    100.35 o 
   8   7   9     1856.55     2117.90    376.89 o 
  -9   8   9      210.54      324.12     53.87 o 
  -8   8   9       28.91       76.28     35.19 o 
  -7   8   9       11.89       24.92     31.95 o 
  -6   8   9     1485.89     1527.95     74.83 o 
  -5   8   9     3155.36     3049.75    101.11 o 
  -4   8   9      271.36      294.29     24.39 o 
  -3   8   9       15.95       87.36     32.05 o 
  -2   8   9     1995.76     1847.80     92.21 o 
  -1   8   9     6262.26     5918.52     95.76 o 
   0   8   9      951.84      973.43     45.13 o 
   1   8   9      432.36      437.58     29.94 o 
   2   8   9       23.16        4.31     13.46 o 
   3   8   9       74.89       88.95     24.56 o 
   4   8   9      108.29       85.30     23.73 o 
   5   8   9       21.36       69.50     38.35 o 
   6   8   9       74.52      116.44     35.22 o 
   7   8   9      148.66      154.83     44.26 o 
  -8   9   9       41.74      103.49     39.80 o 
  -7   9   9       91.14      108.11     37.36 o 
  -6   9   9       35.63       42.24     27.82 o 
  -5   9   9     1102.77     1112.69     71.78 o 
  -4   9   9     2750.82     2618.39    102.34 o 
  -3   9   9     9551.71     9407.16    178.18 o 
  -2   9   9     8694.71     8810.27    168.86 o 
  -1   9   9     1601.56     1608.39     41.94 o 
   0   9   9     1792.43     1881.79     49.56 o 
   1   9   9     2862.97     2786.45     64.29 o 
   2   9   9     2327.45     2277.93     58.32 o 
   3   9   9       31.66       48.57     19.27 o 
   4   9   9       99.94      192.78     61.19 o 
   5   9   9        8.42      109.49     56.57 o 
   6   9   9       17.00      -18.06     34.83 o 
   7   9   9      132.04      167.37     49.50 o 
  -8  10   9       57.96       55.58     40.15 o 
  -7  10   9       34.86       11.43     30.19 o 
  -6  10   9      591.37      596.85     54.45 o 
  -5  10   9     1477.80     1501.60     75.05 o 
  -4  10   9     1052.28     1067.45     61.05 o 
  -3  10   9      524.08      617.99     34.64 o 
  -2  10   9       60.74      112.52     29.89 o 
  -1  10   9      554.99      495.07     27.40 o 
   0  10   9     2686.81     2575.18     62.45 o 
   1  10   9     4906.43     4842.40    123.86 o 
   2  10   9     2917.22     2717.12     73.08 o 
   3  10   9      971.67      987.13     48.15 o 
   4  10   9     2860.13     2757.83    106.54 o 
   5  10   9     2834.25     2755.76    113.07 o 
   6  10   9     1092.11     1071.17     88.63 o 
  -7  11   9      305.95      310.00     52.80 o 
  -6  11   9       79.81      192.08     57.96 o 
  -5  11   9      428.75      599.51    121.24 o 
  -4  11   9      574.59      661.33     49.56 o 
  -3  11   9      972.62     1055.68     55.85 o 
  -2  11   9      420.68      450.60     30.81 o 
  -1  11   9      181.78      222.78     26.61 o 
   0  11   9       76.39       57.21     18.44 o 
   1  11   9        0.21       13.56     17.23 o 
   2  11   9      116.53      156.58     38.97 o 
   3  11   9       43.16       50.57     29.97 o 
   4  11   9       24.04        3.48     27.17 o 
   5  11   9      194.20      198.04     69.68 o 
   6  11   9       93.28      128.65     60.18 o 
  -6  12   9     2560.88     2393.86    130.77 o 
  -5  12   9     3789.00     3585.39    164.73 o 
  -4  12   9      750.64      647.84     55.80 o 
  -3  12   9       58.00       78.42     30.84 o 
  -2  12   9      445.27      452.14     51.63 o 
  -1  12   9      454.49      460.65     37.97 o 
   0  12   9       66.82       34.04     19.51 o 
   1  12   9      148.57      171.49     28.74 o 
   2  12   9       58.21       73.00     29.65 o 
   3  12   9      296.08      307.89     49.88 o 
   4  12   9      470.52      574.17     74.70 o 
   5  12   9      524.44      386.72     63.86 o 
  -5  13   9       14.99       14.71     33.44 o 
  -4  13   9      138.96      125.24     36.02 o 
  -3  13   9      568.94      578.99     54.14 o 
  -2  13   9      730.95      628.36     50.86 o 
  -1  13   9      496.51      553.55     41.53 o 
   0  13   9       24.17       41.46     26.16 o 
   1  13   9      819.91      717.02     61.04 o 
   2  13   9     3093.99     3138.31    133.08 o 
   3  13   9     3633.00     3670.58    166.32 o 
   4  13   9     1419.83     1447.91    145.41 o 
  -4  14   9      464.15      510.61     60.02 o 
  -3  14   9       19.71       93.09     58.07 o 
  -2  14   9      263.60      415.51     84.82 o 
  -1  14   9      101.48      105.83     89.29 o 
   0  14   9       35.52       81.13     43.11 o 
   1  14   9      589.12      492.43    106.63 o 
   2  14   9      770.66      884.47     96.83 o 
   3  14   9       39.77       48.44     43.09 o 
  -1  15   9       38.36      -21.13     45.76 o 
   0  15   9      434.98      357.16     82.74 o 
 -10   0  10     4057.59     4187.52    414.40 o 
  -9   0  10     4244.34     4030.99    194.46 o 
  -8   0  10      586.09      627.89     44.82 o 
  -7   0  10      384.85      394.59     58.12 o 
  -6   0  10      451.27      530.03     34.79 o 
  -5   0  10       10.76       18.45     16.34 o 
  -4   0  10        3.55       57.86     32.43 o 
  -3   0  10     1519.21     1429.10     72.29 o 
  -2   0  10    24689.07    25659.39    466.06 o 
  -1   0  10    16266.90    16153.90    360.64 o 
   0   0  10      300.93      447.98     16.91 o 
   1   0  10     2640.66     2168.43    129.43 o 
   2   0  10    18906.92    18392.90    353.94 o 
   3   0  10     1953.38     2017.52     65.19 o 
   4   0  10       25.85        6.04     16.38 o 
   5   0  10      814.81      938.14     48.61 o 
   6   0  10    11162.19    11065.45    314.72 o 
   7   0  10     4601.68     4474.38    153.19 o 
   8   0  10     1253.01     1268.38     84.34 o 
   9   0  10      160.60      204.86     86.63 o 
 -10   1  10     4055.90     4299.28    261.37 o 
  -9   1  10     6586.52     6228.80    252.21 o 
  -8   1  10     1192.72     1260.17     55.29 o 
  -7   1  10      424.92      483.57     29.19 o 
  -6   1  10    12560.90    12153.16    202.95 o 
  -5   1  10     8141.08     8085.57    123.29 o 
  -4   1  10     1556.03     1488.75     34.90 o 
  -3   1  10    41224.88    41944.92    539.03 o 
  -2   1  10    45297.77    45865.14    503.07 o 
  -1   1  10    21712.82    21321.88    236.51 o 
   0   1  10      988.13     1169.44     38.75 o 
   1   1  10     5503.85     4965.63     62.62 o 
   2   1  10     7705.15     7605.58     94.99 o 
   3   1  10      455.40      489.26     20.84 o 
   4   1  10     1772.65     1722.79     43.80 o 
   5   1  10     2546.11     2658.14     69.20 o 
   6   1  10      449.99      447.54     40.17 o 
   7   1  10      552.30      573.76     36.05 o 
   8   1  10     1106.75     1095.15     62.63 o 
   9   1  10      135.98      186.66     59.95 o 
 -10   2  10        8.56       63.49     48.90 o 
  -9   2  10     1163.44     1186.02     72.21 o 
  -8   2  10     3197.43     3023.88     90.10 o 
  -7   2  10     3912.73     3845.91    104.44 o 
  -6   2  10     1321.90     1275.78     38.00 o 
  -5   2  10     3557.28     3763.02     84.63 o 
  -4   2  10     9827.62     9445.49    140.01 o 
  -3   2  10    24114.34    24820.48    298.53 o 
  -2   2  10     3601.24     3607.92     68.09 o 
  -1   2  10     5749.21     5926.80    110.54 o 
   0   2  10    25108.83    25243.14    332.99 o 
   1   2  10    15414.38    15266.64    253.37 o 
   2   2  10     1693.55     1528.47     81.91 o 
   3   2  10     3578.80     3497.53     60.19 o 
   4   2  10     2615.27     2724.82     59.90 o 
   5   2  10      129.79      195.23     23.88 o 
   6   2  10      231.23      302.55     28.57 o 
   7   2  10      100.56       81.86     28.68 o 
   8   2  10       48.66      115.32     51.75 o 
   9   2  10      180.60       99.53     53.41 o 
 -10   3  10      100.67       87.74     46.50 o 
  -9   3  10      770.52      764.27     59.09 o 
  -8   3  10      113.10      136.48     33.03 o 
  -7   3  10       16.78       34.75     19.63 o 
  -6   3  10       87.79      120.51     26.40 o 
  -5   3  10       58.05       99.41     13.90 o 
  -4   3  10     1218.67     1232.99     44.08 o 
  -3   3  10     3375.63     3567.48     71.96 o 
  -2   3  10     1848.05     1792.92     34.31 o 
  -1   3  10      935.26      908.19     44.44 o 
   0   3  10    17823.18    17817.39    277.18 o 
   1   3  10    34723.82    34850.62    476.55 o 
   2   3  10     7366.06     7428.67    131.03 o 
   3   3  10    13727.94    13754.81    182.63 o 
   4   3  10    36707.14    37154.57    507.43 o 
   5   3  10    28707.69    29240.45    478.73 o 
   6   3  10     2005.92     2029.73     62.51 o 
   7   3  10     3073.79     3255.85    103.50 o 
   8   3  10     5214.98     5162.45    167.03 o 
   9   3  10     2355.89     2438.56    365.30 o 
 -10   4  10      170.60      127.47     41.24 o 
  -9   4  10      262.68      277.91     46.81 o 
  -8   4  10     3271.81     3177.55    113.85 o 
  -7   4  10     4877.55     4719.53    118.95 o 
  -6   4  10      954.17     1050.92     49.21 o 
  -5   4  10     1603.65     1586.27     59.28 o 
  -4   4  10     5475.45     5546.17    104.00 o 
  -3   4  10     7177.99     7374.73     99.38 o 
  -2   4  10      865.06      867.78     23.12 o 
  -1   4  10     1609.76     1547.30     38.73 o 
   0   4  10     2772.14     2874.89     61.40 o 
   1   4  10      531.82      498.41     24.81 o 
   2   4  10     3585.53     3440.60     58.61 o 
   3   4  10     6639.93     6651.05    102.59 o 
   4   4  10     3332.39     3356.20     79.75 o 
   5   4  10      106.57      165.20     21.33 o 
   6   4  10      419.74      411.23     58.99 o 
   7   4  10      257.23      363.23     42.37 o 
   8   4  10      117.71      125.68     38.15 o 
  -9   5  10     5372.38     5324.96    186.80 o 
  -8   5  10      355.06      324.35     45.29 o 
  -7   5  10     6778.87     6614.57    190.05 o 
  -6   5  10    29663.34    29481.40    526.86 o 
  -5   5  10    20970.61    20446.26    349.17 o 
  -4   5  10      216.77      340.71     43.55 o 
  -3   5  10    10985.12    10966.16    174.37 o 
  -2   5  10    19426.91    19187.41    225.96 o 
  -1   5  10     6566.86     6550.53     93.04 o 
   0   5  10     4177.34     4087.57     91.85 o 
   1   5  10     7372.62     7157.70    121.13 o 
   2   5  10    10379.55    10156.52    214.70 o 
   3   5  10      899.63      930.80     29.86 o 
   4   5  10       41.06       18.81     14.05 o 
   5   5  10      418.75      471.69     33.05 o 
   6   5  10       33.25       99.39     39.56 o 
   7   5  10        0.15        7.46     24.81 o 
   8   5  10      100.34      132.14     42.48 o 
  -9   6  10     1822.96     1813.95    103.50 o 
  -8   6  10        8.17       39.57     31.23 o 
  -7   6  10      207.20      324.51     39.85 o 
  -6   6  10      146.63      179.85     38.74 o 
  -5   6  10       26.69      130.53     42.94 o 
  -4   6  10      102.67      128.34     19.79 o 
  -3   6  10      932.16      975.18     49.23 o 
  -2   6  10     4366.07     4242.08     71.55 o 
  -1   6  10     7022.48     6967.67     97.98 o 
   0   6  10       88.81      152.56     22.26 o 
   1   6  10      956.61      891.33     35.21 o 
   2   6  10     8445.16     8138.07    154.57 o 
   3   6  10     4716.88     4631.65     83.19 o 
   4   6  10      201.89      260.87     32.66 o 
   5   6  10      694.70      666.14     39.66 o 
   6   6  10     5256.93     5140.53    153.64 o 
   7   6  10     2559.12     2539.67    105.51 o 
   8   6  10      735.09      733.06     89.43 o 
  -9   7  10      846.25      932.68     82.29 o 
  -8   7  10      140.59      261.43     45.41 o 
  -7   7  10     1136.48     1163.88     69.67 o 
  -6   7  10     5351.05     5297.07    151.29 o 
  -5   7  10     2405.53     2245.37     74.96 o 
  -4   7  10      138.39      135.50     20.53 o 
  -3   7  10     3548.50     3573.38     96.15 o 
  -2   7  10    11526.74    11217.57    248.82 o 
  -1   7  10      504.96      548.97     21.57 o 
   0   7  10     3990.21     3862.49     66.21 o 
   1   7  10    12661.62    12832.19    225.75 o 
   2   7  10    10442.00    10388.21    161.42 o 
   3   7  10      253.19      270.20     23.70 o 
   4   7  10     1815.37     1736.44     62.65 o 
   5   7  10     1442.29     1422.99     73.16 o 
   6   7  10      161.49      120.01     34.72 o 
   7   7  10     3258.56     3082.55    125.71 o 
   8   7  10     2668.54     2488.23    139.59 o 
  -8   8  10     1204.74     1307.88    104.73 o 
  -7   8  10     1642.95     1495.75     76.96 o 
  -6   8  10      446.65      485.20     46.53 o 
  -5   8  10     1527.86     1540.15     65.30 o 
  -4   8  10     6394.19     6316.39    131.45 o 
  -3   8  10    14037.46    14161.63    293.32 o 
  -2   8  10     2555.68     2558.75     51.57 o 
  -1   8  10     1887.63     1902.59     44.68 o 
   0   8  10    11786.47    11819.53    175.38 o 
   1   8  10     9126.38     9003.62    144.73 o 
   2   8  10     2011.46     1998.46     48.79 o 
   3   8  10     1197.29     1155.29     54.05 o 
   4   8  10     1138.48     1224.77     68.84 o 
   5   8  10      269.85      310.62     42.21 o 
   6   8  10       14.35       -4.86     27.99 o 
   7   8  10       27.43       47.62     39.35 o 
  -8   9  10       81.53      107.19     41.82 o 
  -7   9  10       97.53      150.92     39.34 o 
  -6   9  10      622.05      629.42     58.96 o 
  -5   9  10      502.33      442.09     40.62 o 
  -4   9  10      196.44      240.85     24.70 o 
  -3   9  10     2301.67     2299.05     77.31 o 
  -2   9  10     1329.82     1346.52     47.98 o 
  -1   9  10     1345.12     1335.16     40.69 o 
   0   9  10    10142.90     9914.69    160.66 o 
   1   9  10    13451.08    13237.90    216.96 o 
   2   9  10     1814.03     1833.89     53.28 o 
   3   9  10      813.07      873.06     54.75 o 
   4   9  10     6868.08     6996.97    196.45 o 
   5   9  10     5949.04     5979.21    181.95 o 
   6   9  10      148.31      276.52     53.56 o 
   7   9  10     1706.87     1668.84    110.85 o 
  -7  10  10     1042.75     1074.06     75.20 o 
  -6  10  10      210.05      263.63     41.15 o 
  -5  10  10      344.83      300.47     38.45 o 
  -4  10  10     4008.23     3824.58    127.84 o 
  -3  10  10      219.15      233.23     24.83 o 
  -2  10  10      363.53      341.80     27.78 o 
  -1  10  10     1056.56     1012.36     44.48 o 
   0  10  10      920.28      978.25     38.95 o 
   1  10  10      339.26      388.71     33.05 o 
   2  10  10     1462.30     1364.00     53.56 o 
   3  10  10      925.37      932.40     57.93 o 
   4  10  10      739.44      883.14     70.33 o 
   5  10  10       13.34       15.34     32.37 o 
   6  10  10      235.58      267.65     51.36 o 
  -7  11  10     2980.66     2844.70    131.01 o 
  -6  11  10    11242.60    10948.46    325.89 o 
  -5  11  10     8181.98     7642.97    226.70 o 
  -4  11  10      338.99      386.90     43.81 o 
  -3  11  10     3518.01     3625.55    119.46 o 
  -2  11  10     7028.42     6857.86    150.38 o 
  -1  11  10     1973.09     1891.10     62.12 o 
   0  11  10      186.48      183.11     22.78 o 
   1  11  10     2562.60     2770.66     84.76 o 
   2  11  10     1918.34     1886.57     84.34 o 
   3  11  10      401.97      536.37     47.36 o 
   4  11  10       14.32       94.43     58.73 o 
   5  11  10      254.58      329.30     57.38 o 
  -6  12  10      285.33      375.24     56.35 o 
  -5  12  10       48.89       83.08     38.19 o 
  -4  12  10        6.40       17.26     37.26 o 
  -3  12  10       48.42       43.67     29.34 o 
  -2  12  10       69.56       80.73     27.96 o 
  -1  12  10      250.03      324.20     32.44 o 
   0  12  10       59.94       39.21     18.07 o 
   1  12  10      387.98      408.12     46.36 o 
   2  12  10     3510.61     3336.46    118.90 o 
   3  12  10     3380.21     3227.40    134.84 o 
   4  12  10      371.64      360.73     58.80 o 
   5  12  10      120.96       96.52     45.07 o 
  -5  13  10       16.29       40.22     37.24 o 
  -4  13  10      244.90      252.58     44.61 o 
  -3  13  10      888.53      933.73     65.21 o 
  -2  13  10     1986.61     1917.04     87.64 o 
  -1  13  10      421.32      431.96     39.75 o 
   0  13  10      217.98      230.08     46.66 o 
   1  13  10     2676.35     2640.41    129.50 o 
   2  13  10      799.04      775.68     65.05 o 
   3  13  10      498.17      489.20     84.27 o 
   4  13  10     3907.59     3659.17    170.37 o 
  -3  14  10     2401.87     2268.90    129.19 o 
  -2  14  10      519.51      492.57     75.57 o 
  -1  14  10      669.43      696.53    116.66 o 
   0  14  10     3884.13     3607.23    160.29 o 
   1  14  10     3459.46     3642.20    255.84 o 
   2  14  10     1116.34     1065.42    107.29 o 
 -10   1  11     2409.43     2329.31    190.97 o 
  -9   1  11     4250.69     3839.98    147.98 o 
  -8   1  11      817.95      791.05     41.36 o 
  -7   1  11        0.11        5.31     14.88 o 
  -6   1  11      278.85      366.51     34.12 o 
  -5   1  11     3566.15     3633.65     69.43 o 
  -4   1  11     3366.54     3446.62     72.59 o 
  -3   1  11    12822.47    13330.55    304.44 o 
  -2   1  11     5610.08     5915.82     85.28 o 
  -1   1  11      872.10      937.46     21.25 o 
   0   1  11     4603.03     4211.84     72.08 o 
   1   1  11    13306.39    12179.49    229.86 o 
   2   1  11     5468.00     5586.06     78.26 o 
   3   1  11      670.15      703.68     25.55 o 
   4   1  11      992.63      957.99     36.56 o 
   5   1  11     2052.29     2118.08     57.48 o 
   6   1  11     1243.79     1186.57     43.94 o 
   7   1  11       99.69      112.48     22.84 o 
   8   1  11       68.68       73.16     32.34 o 
 -10   2  11      220.31      314.97     85.69 o 
  -9   2  11      479.55      464.04     48.55 o 
  -8   2  11      154.54      119.87     27.91 o 
  -7   2  11     1273.13     1313.93     57.52 o 
  -6   2  11      928.85      957.11     34.66 o 
  -5   2  11      165.17      233.39     26.48 o 
  -4   2  11     4050.68     4047.08     69.86 o 
  -3   2  11    20484.13    22038.75    278.85 o 
  -2   2  11     8875.66     8664.87    137.44 o 
  -1   2  11     8569.60     8746.37    106.02 o 
   0   2  11       16.67       62.60     30.28 o 
   1   2  11      651.29      582.84     37.20 o 
   2   2  11     6871.74     6549.85    215.47 o 
   3   2  11     4929.66     4927.36     88.49 o 
   4   2  11     5018.49     5064.92     95.27 o 
   5   2  11     1484.35     1428.55     45.35 o 
   6   2  11       74.49      101.00     41.61 o 
   7   2  11     1083.66     1164.97     59.25 o 
   8   2  11     1438.58     1435.52     80.63 o 
 -10   3  11       14.60       32.20     47.08 o 
  -9   3  11       41.83       69.94     57.70 o 
  -8   3  11      140.71      151.06     34.89 o 
  -7   3  11      130.63      168.59     39.84 o 
  -6   3  11      918.39      932.39     53.98 o 
  -5   3  11     1276.29     1205.06     35.01 o 
  -4   3  11        5.08       16.06     12.13 o 
  -3   3  11      946.32      980.80     59.00 o 
  -2   3  11     1713.91     1804.01     39.23 o 
  -1   3  11      330.29      320.37     13.21 o 
   0   3  11       27.98       43.49     16.86 o 
   1   3  11      721.49      678.19     30.00 o 
   2   3  11      223.73      196.28     19.91 o 
   3   3  11     1063.65     1023.55     30.17 o 
   4   3  11     1013.90     1015.18     40.31 o 
   5   3  11      279.67      219.44     27.29 o 
   6   3  11       78.71       92.60     26.30 o 
   7   3  11      339.24      333.94     47.72 o 
   8   3  11      219.24      169.86     47.43 o 
 -10   4  11        4.83      -39.29     45.10 o 
  -9   4  11       85.21       33.73     35.51 o 
  -8   4  11      309.16      390.83     43.37 o 
  -7   4  11     3045.33     2922.04     88.44 o 
  -6   4  11     4676.87     4677.40    139.18 o 
  -5   4  11     1194.97     1258.29     51.23 o 
  -4   4  11      364.33      395.79     42.30 o 
  -3   4  11     7399.11     7683.32    145.27 o 
  -2   4  11     5609.00     5819.02     84.61 o 
  -1   4  11     2004.91     2013.18     59.64 o 
   0   4  11        5.01       65.29     14.59 o 
   1   4  11      391.02      415.95     27.08 o 
   2   4  11     4579.90     4638.83     92.53 o 
   3   4  11    10445.77    10328.58    148.38 o 
   4   4  11    11601.15    11441.48    195.14 o 
   5   4  11     5068.64     4911.06     99.78 o 
   6   4  11      317.17      374.25     34.11 o 
   7   4  11     1588.79     1580.51     81.00 o 
   8   4  11     1595.23     1491.12     92.68 o 
  -9   5  11     1157.61     1203.15     83.84 o 
  -8   5  11      331.43      384.33     47.72 o 
  -7   5  11       51.78      112.48     41.49 o 
  -6   5  11      827.41     1002.16     54.15 o 
  -5   5  11     6756.36     6475.77    159.30 o 
  -4   5  11     5083.36     5110.54    106.79 o 
  -3   5  11    10174.15     9600.78    231.08 o 
  -2   5  11     4406.29     4336.19     69.28 o 
  -1   5  11      872.72      927.66     26.01 o 
   0   5  11      235.61      216.75     15.01 o 
   1   5  11     1603.92     1738.15     68.63 o 
   2   5  11      245.39      252.23     23.00 o 
   3   5  11      475.97      499.41     31.55 o 
   4   5  11     1646.44     1684.00     44.05 o 
   5   5  11     1209.30     1080.01     59.42 o 
   6   5  11      736.17      725.12     54.19 o 
   7   5  11      185.83      165.29     37.82 o 
   8   5  11       24.30       30.42     39.59 o 
  -9   6  11       84.13      121.82     46.59 o 
  -8   6  11      180.16      220.55     42.87 o 
  -7   6  11     1186.53     1174.12     68.35 o 
  -6   6  11     4962.98     5042.64    143.49 o 
  -5   6  11     1663.86     1574.50     55.09 o 
  -4   6  11       37.45      102.09     30.92 o 
  -3   6  11     5180.50     5347.02    106.95 o 
  -2   6  11     4221.27     4070.04     67.39 o 
  -1   6  11      470.89      530.54     20.39 o 
   0   6  11       22.72       25.11     13.15 o 
   1   6  11      273.25      265.57     17.71 o 
   2   6  11       10.04        8.32     19.47 o 
   3   6  11      368.48      385.92     30.21 o 
   4   6  11      158.97      143.75     21.83 o 
   5   6  11       73.92       72.82     30.04 o 
   6   6  11      379.85      351.48     74.97 o 
   7   6  11      628.74      637.54     57.84 o 
   8   6  11      275.06      327.69     86.08 o 
  -9   7  11     1355.72     1290.72     90.11 o 
  -8   7  11      471.54      471.85     53.70 o 
  -7   7  11       69.63       75.30     33.08 o 
  -6   7  11      765.63      845.49     56.29 o 
  -5   7  11      910.40      944.05     42.26 o 
  -4   7  11     1121.25     1094.30     55.18 o 
  -3   7  11      945.89      999.79     44.28 o 
  -2   7  11      861.37      833.22     41.94 o 
  -1   7  11     1549.46     1531.42     39.21 o 
   0   7  11    11109.53    11016.95    171.96 o 
   1   7  11    11567.13    11257.27    184.86 o 
   2   7  11     7126.49     7376.02    156.08 o 
   3   7  11      398.27      424.72     29.90 o 
   4   7  11     1204.81     1118.26     64.10 o 
   5   7  11     2328.38     2276.55     90.16 o 
   6   7  11     2690.98     2572.13    105.72 o 
   7   7  11      665.59      694.55     74.20 o 
  -8   8  11       51.84      153.29     73.55 o 
  -7   8  11      307.20      403.35     50.42 o 
  -6   8  11      246.86      301.54     43.07 o 
  -5   8  11      158.59      180.16     31.37 o 
  -4   8  11      225.66      286.94     27.24 o 
  -3   8  11     3921.97     3936.52     90.44 o 
  -2   8  11     1752.11     1660.07     40.66 o 
  -1   8  11     1238.01     1312.24     50.66 o 
   0   8  11       94.04      108.08     16.83 o 
   1   8  11     1715.97     1635.76     43.77 o 
   2   8  11     2231.97     2225.57     66.26 o 
   3   8  11      735.10      682.67     46.74 o 
   4   8  11      385.64      341.61     39.34 o 
   5   8  11       22.29       50.96     35.02 o 
   6   8  11       20.70       40.04     30.42 o 
   7   8  11       12.52       65.31     42.07 o 
  -8   9  11      151.78      227.62     74.44 o 
  -7   9  11        0.49       18.45     30.20 o 
  -6   9  11       25.34       17.18     28.22 o 
  -5   9  11      186.36      257.19     37.69 o 
  -4   9  11        6.36       32.02     19.23 o 
  -3   9  11        3.87       15.14     17.91 o 
  -2   9  11      599.33      591.75     34.42 o 
  -1   9  11     5099.21     5031.80     93.87 o 
   0   9  11     8685.42     8742.22    149.71 o 
   1   9  11     8437.83     8152.12    146.55 o 
   2   9  11      542.36      639.51     37.94 o 
   3   9  11      192.53      257.48     40.57 o 
   4   9  11      625.44      609.82     64.98 o 
   5   9  11      246.66      322.32     43.90 o 
   6   9  11       57.41      -11.23     41.94 o 
  -7  10  11     1192.85     1231.87     86.29 o 
  -6  10  11      695.89      727.68     57.14 o 
  -5  10  11      225.60      238.92     39.27 o 
  -4  10  11       33.64       67.06     32.30 o 
  -3  10  11     1424.25     1464.89     67.28 o 
  -2  10  11     2455.30     2549.47     76.04 o 
  -1  10  11     3343.98     3193.20     72.43 o 
   0  10  11     1774.34     1864.02     53.26 o 
   1  10  11     1263.98     1216.74     43.86 o 
   2  10  11        4.46       -5.28     24.32 o 
   3  10  11     2287.33     2209.06     88.23 o 
   4  10  11     1772.43     1660.67     88.12 o 
   5  10  11      614.86      563.42     55.48 o 
   6  10  11      651.17      608.05     70.84 o 
  -7  11  11      709.71      868.03     76.77 o 
  -6  11  11       72.33      422.26    161.76 o 
  -5  11  11      332.77      464.25     49.65 o 
  -4  11  11      221.04      261.94     44.12 o 
  -3  11  11        3.42       82.01     46.20 o 
  -2  11  11      201.15      257.01     39.29 o 
  -1  11  11      842.54      927.24     47.39 o 
   0  11  11      146.83      210.79     27.27 o 
   1  11  11      320.01      309.68     36.56 o 
   2  11  11        0.44       12.73     28.03 o 
   3  11  11       23.61       14.61     27.57 o 
   4  11  11       74.26       99.38     36.00 o 
   5  11  11        0.84       25.96     39.87 o 
  -6  12  11     4772.61     4569.15    178.38 o 
  -5  12  11     1513.02     1566.94    132.00 o 
  -4  12  11        9.86       47.87     51.42 o 
  -3  12  11     1700.73     1587.05     78.71 o 
  -2  12  11     1894.87     1832.83     69.45 o 
  -1  12  11      294.76      298.66     30.57 o 
   0  12  11      264.17      348.50     38.67 o 
   1  12  11      334.08      396.79     47.63 o 
   2  12  11      771.85      768.90     71.46 o 
   3  12  11      180.99      126.93     39.82 o 
   4  12  11      343.36      453.09     71.17 o 
  -5  13  11      341.90      461.52     66.00 o 
  -4  13  11      272.45      237.67     47.81 o 
  -3  13  11      174.61      182.60     42.78 o 
  -2  13  11       81.86      191.59     66.24 o 
  -1  13  11      164.49      261.69     49.90 o 
   0  13  11      880.46      814.35     71.30 o 
   1  13  11     1422.07     1520.09    119.52 o 
   2  13  11     1229.76     1175.33     76.71 o 
   3  13  11       27.19        0.21     30.88 o 
  -3  14  11        4.92       19.85     44.75 o 
  -2  14  11      355.43      437.60     75.72 o 
  -1  14  11       61.68       85.86     63.13 o 
   0  14  11       38.60       46.23     40.17 o 
   1  14  11      290.01      249.41     70.91 o 
   2  14  11       82.92       28.36     60.77 o 
 -10   0  12     2864.11     2665.33    284.61 o 
  -9   0  12      217.59      308.01     78.35 o 
  -8   0  12      171.00      202.68     51.83 o 
  -7   0  12     3426.92     3397.03    114.65 o 
  -6   0  12     3607.56     3630.76    108.63 o 
  -5   0  12      255.14      272.09     44.89 o 
  -4   0  12        1.39       16.73     19.50 o 
  -3   0  12       52.61       40.09     22.87 o 
  -2   0  12     1300.85     1221.04     44.70 o 
  -1   0  12       70.42      114.39     15.79 o 
   0   0  12    19401.65    19293.17    381.43 o 
   1   0  12    28849.34    28680.33    704.71 o 
   2   0  12    14066.41    12994.81    266.79 o 
   3   0  12      117.68      162.97     22.55 o 
   4   0  12     2034.27     2024.42    124.12 o 
   5   0  12     5704.23     5663.12    219.68 o 
   6   0  12      310.81      345.07     75.44 o 
   7   0  12       12.27       63.29     33.38 o 
   8   0  12     1331.59     1439.94    202.35 o 
 -10   1  12     2486.54     2330.58    202.95 o 
  -9   1  12      829.75      746.45     66.23 o 
  -8   1  12     1252.08     1248.97     58.02 o 
  -7   1  12     9613.76     8946.44    246.92 o 
  -6   1  12    13628.50    13419.35    214.18 o 
  -5   1  12     1215.64     1234.97     44.69 o 
  -4   1  12     4839.88     4819.74     95.96 o 
  -3   1  12    32463.21    33208.13    423.39 o 
  -2   1  12    14319.35    14953.56    192.67 o 
  -1   1  12     6201.56     6496.28     84.71 o 
   0   1  12    22020.09    20097.37    526.31 o 
   1   1  12    25431.41    24320.59    424.99 o 
   2   1  12     5458.44     5323.40     79.92 o 
   3   1  12     1423.25     1402.96     46.13 o 
   4   1  12     2707.49     2738.64     68.71 o 
   5   1  12     1223.98     1280.82     51.13 o 
   6   1  12       34.64       24.50     19.91 o 
   7   1  12      517.01      471.01     33.59 o 
   8   1  12      395.19      349.95     50.64 o 
 -10   2  12      681.66      737.60    111.21 o 
  -9   2  12     2339.97     2343.07    110.51 o 
  -8   2  12      942.16      870.68     49.37 o 
  -7   2  12      382.91      446.68     34.25 o 
  -6   2  12     5302.52     5327.06    101.55 o 
  -5   2  12    12207.59    12088.07    183.90 o 
  -4   2  12     9096.19     9305.36    140.77 o 
  -3   2  12      743.79      738.75     48.28 o 
  -2   2  12     1652.76     1555.99     34.79 o 
  -1   2  12    12855.67    12976.44    165.89 o 
   0   2  12     5937.58     5659.38    156.57 o 
   1   2  12      932.05      914.13     37.37 o 
   2   2  12     8437.66     8468.12    146.92 o 
   3   2  12     6640.91     6543.17    133.61 o 
   4   2  12     4629.26     4706.68     91.83 o 
   5   2  12       23.48       57.75     20.34 o 
   6   2  12      217.41      242.77     27.30 o 
   7   2  12        5.72      -15.54     25.90 o 
   8   2  12      143.68      152.84     41.38 o 
 -10   3  12     1511.14     1432.43    117.79 o 
  -9   3  12     1555.03     1564.46     88.22 o 
  -8   3  12      122.53      175.97     58.73 o 
  -7   3  12      751.29      814.21     57.04 o 
  -6   3  12      291.27      271.29     28.83 o 
  -5   3  12       53.90       51.31     15.11 o 
  -4   3  12      193.00      211.99     22.18 o 
  -3   3  12      675.12      751.05     27.16 o 
  -2   3  12      650.68      704.01     25.96 o 
  -1   3  12     3414.17     3346.26     48.00 o 
   0   3  12     4192.05     4266.25     99.65 o 
   1   3  12     4327.46     4648.46     91.40 o 
   2   3  12     4600.83     4641.24    144.02 o 
   3   3  12    18672.58    18509.16    309.40 o 
   4   3  12    19839.70    20121.90    302.57 o 
   5   3  12     3355.84     3309.87     79.54 o 
   6   3  12     5244.94     5365.69    131.64 o 
   7   3  12    10754.86    10289.04    284.92 o 
   8   3  12     5900.90     5738.33    193.68 o 
  -9   4  12      406.36      360.68     59.84 o 
  -8   4  12      886.38      740.78     56.21 o 
  -7   4  12      135.56      160.07     30.68 o 
  -6   4  12     2781.14     2690.04     78.62 o 
  -5   4  12     8219.84     8222.34    162.14 o 
  -4   4  12     4969.23     4649.94    142.20 o 
  -3   4  12      218.33      247.23     27.37 o 
  -2   4  12     1739.46     1632.48     37.38 o 
  -1   4  12     5164.33     5170.77    140.09 o 
   0   4  12     1008.13      984.12     36.51 o 
   1   4  12        9.38       28.47     16.20 o 
   2   4  12     3164.52     3139.47     76.07 o 
   3   4  12      378.63      354.87     28.53 o 
   4   4  12      194.87      230.89     26.57 o 
   5   4  12     1812.91     1827.43     63.53 o 
   6   4  12     1641.49     1563.21     74.62 o 
   7   4  12      199.46      225.65     46.69 o 
   8   4  12        1.42       34.12     39.29 o 
  -9   5  12      339.80      396.39     56.68 o 
  -8   5  12      810.61      748.42     58.10 o 
  -7   5  12    11495.31    11313.37    289.30 o 
  -6   5  12    16560.30    17021.08    335.87 o 
  -5   5  12       46.15       88.30     34.95 o 
  -4   5  12    11963.56    11957.01    216.99 o 
  -3   5  12    43293.23    41862.73    784.09 o 
  -2   5  12    20090.37    20728.25    275.90 o 
  -1   5  12       14.22       -0.33     18.42 o 
   0   5  12    11521.52    11369.72    190.47 o 
   1   5  12    12995.56    13227.74    228.79 o 
   2   5  12     2274.12     2217.33     60.54 o 
   3   5  12     1709.66     1723.39     57.17 o 
   4   5  12     2194.84     2110.85     66.72 o 
   5   5  12     1440.86     1543.27     72.31 o 
   6   5  12       58.15      111.39     35.31 o 
   7   5  12       24.69       41.64     33.56 o 
   8   5  12       25.77        3.26     36.59 o 
  -9   6  12        3.50       69.16     41.34 o 
  -8   6  12     1284.40     1286.44     81.03 o 
  -7   6  12     4097.65     4236.89    139.83 o 
  -6   6  12     1625.86     1559.01     61.23 o 
  -5   6  12      290.18      324.96     47.45 o 
  -4   6  12      774.74      835.96     41.39 o 
  -3   6  12     2062.37     2019.52     70.27 o 
  -2   6  12     3819.35     3847.51     87.45 o 
  -1   6  12      444.76      451.22     25.78 o 
   0   6  12      857.22      806.67     36.94 o 
   1   6  12     7518.52     7798.64    154.51 o 
   2   6  12     2459.13     2606.89     69.54 o 
   3   6  12      201.79      216.11     26.30 o 
   4   6  12     2355.17     2253.10     67.45 o 
   5   6  12     6930.60     6711.77    194.70 o 
   6   6  12     1701.60     1730.61     81.44 o 
   7   6  12       85.40      155.32     68.30 o 
  -9   7  12     1103.63     1202.98     90.04 o 
  -8   7  12       46.59       -5.91     31.05 o 
  -7   7  12     1587.21     1562.41     79.34 o 
  -6   7  12     2452.14     2558.22    102.11 o 
  -5   7  12       22.54       38.53     35.47 o 
  -4   7  12     3987.50     3991.48    111.03 o 
  -3   7  12     4746.96     4837.32    104.60 o 
  -2   7  12     4476.82     4237.90     76.03 o 
  -1   7  12      398.89      475.68     51.01 o 
   0   7  12     8869.66     8512.85    139.87 o 
   1   7  12     7677.47     7789.80    162.59 o 
   2   7  12      863.81      852.41     54.87 o 
   3   7  12     1280.13     1240.51     51.76 o 
   4   7  12     4758.23     4627.81    145.90 o 
   5   7  12     1429.83     1430.39     81.85 o 
   6   7  12      197.28      195.93     40.46 o 
   7   7  12     1534.33     1489.86    100.01 o 
  -8   8  12     2045.95     1985.59    107.00 o 
  -7   8  12       28.72       60.38     36.32 o 
  -6   8  12      948.98      904.43     59.23 o 
  -5   8  12     2038.37     2074.06     83.29 o 
  -4   8  12     1086.65     1053.23     55.82 o 
  -3   8  12        1.70      -11.66     18.55 o 
  -2   8  12     4319.39     4209.70    111.25 o 
  -1   8  12    14487.67    14441.66    216.06 o 
   0   8  12     9345.42     9179.15    184.21 o 
   1   8  12     3474.70     3634.50     94.82 o 
   2   8  12      362.88      341.37     37.45 o 
   3   8  12     2756.65     2708.64    101.75 o 
   4   8  12     1423.45     1406.56    100.76 o 
   5   8  12       85.29       79.37     35.14 o 
   6   8  12      258.71      248.36     42.47 o 
   7   8  12       40.75       -6.60     38.82 o 
  -8   9  12      343.05      383.10     55.46 o 
  -7   9  12       23.60      100.90     46.23 o 
  -6   9  12      151.20      178.10     36.72 o 
  -5   9  12      106.42      182.97     56.93 o 
  -4   9  12      772.26      808.69     44.11 o 
  -3   9  12     1104.04     1074.50     46.15 o 
  -2   9  12        2.53       -0.02     15.49 o 
  -1   9  12     2081.81     2150.32     72.46 o 
   0   9  12     5153.06     5271.19    123.63 o 
   1   9  12     2004.78     1846.49     62.46 o 
   2   9  12     1668.19     1784.50     70.24 o 
   3   9  12     5680.53     5886.09    173.69 o 
   4   9  12     5328.06     5350.98    173.35 o 
   5   9  12     1014.89     1011.87     67.63 o 
   6   9  12     1265.77     1394.83    104.29 o 
  -7  10  12      335.58      455.06     55.42 o 
  -6  10  12       54.88       85.08     34.79 o 
  -5  10  12      613.38      664.46     52.10 o 
  -4  10  12     1103.68     1043.43     59.00 o 
  -3  10  12       38.45       46.97     21.85 o 
  -2  10  12     3730.96     3547.59     96.33 o 
  -1  10  12     1399.41     1303.79     44.46 o 
   0  10  12       13.82       -5.18     17.95 o 
   1  10  12     1007.01     1004.56     49.43 o 
   2  10  12      964.34     1010.25     63.39 o 
   3  10  12        1.40       27.30     29.81 o 
   4  10  12      781.55      813.29     65.72 o 
   5  10  12      726.61      766.81     63.02 o 
   6  10  12      585.14      501.22     73.12 o 
  -6  11  12     5961.58     5886.69    211.61 o 
  -5  11  12      134.34      189.28     38.62 o 
  -4  11  12     5000.45     4823.58    152.45 o 
  -3  11  12    14571.70    14081.62    370.99 o 
  -2  11  12     8810.10     8621.27    191.89 o 
  -1  11  12       27.34       18.27     24.27 o 
   0  11  12     2876.24     2679.48     86.83 o 
   1  11  12     3552.27     3647.29    106.71 o 
   2  11  12     1096.30     1103.64     68.48 o 
   3  11  12      495.23      523.49     49.10 o 
   4  11  12      753.39      760.25     70.92 o 
   5  11  12      467.84      427.59     66.21 o 
  -5  12  12       98.84       90.14     39.86 o 
  -4  12  12      201.15      172.31     59.18 o 
  -3  12  12       17.33      114.53     58.41 o 
  -2  12  12        1.26      -14.28     29.16 o 
  -1  12  12      245.04      337.41     41.86 o 
   0  12  12      317.86      306.09     59.11 o 
   1  12  12     1307.11     1328.42     74.57 o 
   2  12  12      762.27      807.14     62.89 o 
   3  12  12      128.74      212.09     48.72 o 
   4  12  12      756.61      605.65     73.31 o 
  -4  13  12      340.28      406.57     61.88 o 
  -3  13  12      118.42      104.42     47.30 o 
  -2  13  12       11.04      -10.22     35.33 o 
  -1  13  12       90.36      114.65     52.64 o 
   0  13  12     1411.43     1415.53     91.32 o 
   1  13  12     1395.29     1475.01    105.55 o 
   2  13  12       67.31       56.78     67.19 o 
   3  13  12      675.42      650.34     74.08 o 
  -2  14  12      487.92      399.48     76.25 o 
  -1  14  12     1890.77     1762.52    171.31 o 
   0  14  12     1510.05     1347.08    130.68 o 
   1  14  12      145.84      225.66     58.31 o 
 -10   1  13      669.81      784.98    123.53 o 
  -9   1  13      260.04      218.81     55.69 o 
  -8   1  13      763.74      794.03     48.17 o 
  -7   1  13     6068.67     6002.72    122.08 o 
  -6   1  13     6353.59     6316.51    120.69 o 
  -5   1  13     2166.69     2088.84     63.33 o 
  -4   1  13      897.48     1045.67     48.33 o 
  -3   1  13      291.52      317.59     23.30 o 
  -2   1  13     1554.04     1673.54     53.54 o 
  -1   1  13    11263.17    11148.89    139.15 o 
   0   1  13    10115.46    10383.84    175.55 o 
   1   1  13     8006.87     8036.16    134.47 o 
   2   1  13        4.13       -0.16     22.13 o 
   3   1  13     2790.86     2743.42     55.97 o 
   4   1  13     3456.86     3583.61     78.81 o 
   5   1  13     1051.63     1142.15     47.80 o 
   6   1  13      184.29      207.97     26.06 o 
   7   1  13      553.00      682.78     73.88 o 
   8   1  13      487.66      553.78     89.48 o 
 -10   2  13      210.30      318.14     86.98 o 
  -9   2  13      397.69      511.48     55.60 o 
  -8   2  13      422.91      481.66     40.62 o 
  -7   2  13     1908.50     1840.87     78.91 o 
  -6   2  13     3287.09     3146.85     74.05 o 
  -5   2  13      330.33      365.91     25.83 o 
  -4   2  13      227.49      224.75     21.78 o 
  -3   2  13     1222.71     1201.07     49.33 o 
  -2   2  13       98.28      120.66     14.02 o 
  -1   2  13    11799.43    12241.47    144.86 o 
   0   2  13     9379.13     9300.25    209.51 o 
   1   2  13    16327.38    16756.55    263.38 o 
   2   2  13     6232.66     6257.60    119.20 o 
   3   2  13      583.98      642.52     66.82 o 
   4   2  13      151.99      166.26     31.78 o 
   5   2  13      767.10      756.25     47.79 o 
   6   2  13     1489.97     1639.83     67.03 o 
   7   2  13     1511.59     1568.55     84.40 o 
   8   2  13      632.87      649.82     70.73 o 
  -9   3  13      240.01      339.13     49.62 o 
  -8   3  13       63.03      148.35     32.65 o 
  -7   3  13       17.22       97.89     25.85 o 
  -6   3  13       64.44      142.54     28.45 o 
  -5   3  13       10.15       88.83     43.94 o 
  -4   3  13      265.44      224.44     19.77 o 
  -3   3  13      555.12      502.32     35.34 o 
  -2   3  13       28.04       29.76     10.45 o 
  -1   3  13        1.22      -11.67     16.24 o 
   0   3  13      388.05      500.99     67.48 o 
   1   3  13        6.41       -3.69     13.58 o 
   2   3  13      967.52      857.96     46.50 o 
   3   3  13      604.21      510.08     34.46 o 
   4   3  13     1060.17      837.67     45.66 o 
   5   3  13        7.80       17.17     20.61 o 
   6   3  13        4.17      -23.95     25.29 o 
   7   3  13        1.51       23.12     32.44 o 
   8   3  13        6.18      -41.68     41.68 o 
  -9   4  13      202.20      270.67     45.03 o 
  -8   4  13      171.05      202.28     62.79 o 
  -7   4  13        0.98       -5.68     20.68 o 
  -6   4  13       49.91       71.05     23.16 o 
  -5   4  13     1557.30     1492.05     62.60 o 
  -4   4  13     7591.50     7236.20    197.25 o 
  -3   4  13    11042.08    11043.77    167.62 o 
  -2   4  13     4674.85     4713.11     78.88 o 
  -1   4  13      461.48      534.12     28.99 o 
   0   4  13     2018.46     2062.79     55.34 o 
   1   4  13     2684.67     2730.38     67.23 o 
   2   4  13     2702.01     2761.22     71.10 o 
   3   4  13        8.12       17.16     21.17 o 
   4   4  13      199.27      270.08     31.86 o 
   5   4  13     1677.87     1544.73     57.67 o 
   6   4  13     4315.35     4258.32    142.47 o 
   7   4  13     4228.30     4038.83    146.37 o 
   8   4  13     1116.15     1052.51    132.53 o 
  -9   5  13       63.12       68.66     39.07 o 
  -8   5  13      315.53      346.15     45.86 o 
  -7   5  13     2812.96     2777.90    126.90 o 
  -6   5  13     3709.32     4007.78    126.86 o 
  -5   5  13     3876.38     3884.21    100.24 o 
  -4   5  13     1570.74     1655.77     58.56 o 
  -3   5  13      367.26      440.07     71.71 o 
  -2   5  13     1449.63     1453.33     37.83 o 
  -1   5  13     5119.22     5021.53    101.96 o 
   0   5  13     4346.46     4322.38    101.66 o 
   1   5  13      639.41      634.77     44.55 o 
   2   5  13      476.94      472.62     35.02 o 
   3   5  13      359.25      329.60     29.17 o 
   4   5  13     2003.86     2018.66     66.63 o 
   5   5  13      183.53      224.98     35.87 o 
   6   5  13        3.88       24.91     29.57 o 
   7   5  13       95.98      131.39     47.76 o 
  -9   6  13      214.23      302.83     53.52 o 
  -8   6  13      401.60      338.07     47.23 o 
  -7   6  13      742.45      864.43     61.07 o 
  -6   6  13      925.23      961.65     52.43 o 
  -5   6  13      186.38      256.39     29.20 o 
  -4   6  13     1861.89     1780.95     56.16 o 
  -3   6  13     6332.62     6295.95    127.99 o 
  -2   6  13     3536.63     3416.12    110.35 o 
  -1   6  13      988.22     1030.32     33.06 o 
   0   6  13     2064.64     2000.00     61.83 o 
   1   6  13     1523.92     1555.62     56.67 o 
   2   6  13      136.62      119.84     26.55 o 
   3   6  13       65.43       43.91     23.13 o 
   4   6  13      122.78      176.50     38.54 o 
   5   6  13      113.86      141.70     36.55 o 
   6   6  13        3.90       18.88     29.48 o 
   7   6  13       24.55       72.69     37.29 o 
  -8   7  13      184.08      230.27     46.98 o 
  -7   7  13     1445.58     1479.16     80.97 o 
  -6   7  13     3301.10     3388.41    117.25 o 
  -5   7  13      350.53      337.55     41.28 o 
  -4   7  13        1.15       67.94     50.84 o 
  -3   7  13      360.16      390.92     32.49 o 
  -2   7  13      820.22      817.23     31.47 o 
  -1   7  13     2124.59     1952.79     66.55 o 
   0   7  13     4370.69     4426.82    106.11 o 
   1   7  13     1751.14     1816.93     60.44 o 
   2   7  13      686.31      676.16     40.00 o 
   3   7  13     6389.85     6230.53    144.62 o 
   4   7  13     5368.82     5354.89    169.66 o 
   5   7  13     2485.72     2446.11    114.55 o 
   6   7  13       13.82       60.00     33.41 o 
   7   7  13      223.18      170.46     49.96 o 
  -8   8  13      198.00      173.38     63.89 o 
  -7   8  13      447.02      481.96     53.83 o 
  -6   8  13       70.26      101.70     33.56 o 
  -5   8  13      321.46      298.65     40.49 o 
  -4   8  13      170.27      201.34     27.50 o 
  -3   8  13     1573.37     1524.52     52.44 o 
  -2   8  13      260.91      275.82     26.69 o 
  -1   8  13     1664.73     1577.99     46.51 o 
   0   8  13      704.02      669.47     37.89 o 
   1   8  13     3210.51     3150.08     87.01 o 
   2   8  13      466.87      496.65     41.00 o 
   3   8  13       22.85      -22.87     29.09 o 
   4   8  13      239.93      332.84     45.35 o 
   5   8  13      559.17      632.37     55.28 o 
   6   8  13      201.15      169.60     45.68 o 
  -7   9  13      203.44      340.68     48.96 o 
  -6   9  13      795.17      901.59     68.54 o 
  -5   9  13        3.69       57.12     30.01 o 
  -4   9  13       58.77       97.70     33.04 o 
  -3   9  13      595.73      588.53     51.55 o 
  -2   9  13     1150.67     1117.23     46.36 o 
  -1   9  13      363.48      349.82     30.36 o 
   0   9  13      365.38      366.06     32.67 o 
   1   9  13        1.12       34.73     21.55 o 
   2   9  13     3405.90     3376.00     98.79 o 
   3   9  13     2888.15     2894.42    115.90 o 
   4   9  13     2943.11     2971.61    211.25 o 
   5   9  13      110.49      150.69     42.96 o 
   6   9  13       11.08      -10.81     37.77 o 
  -7  10  13      293.20      337.83     55.34 o 
  -6  10  13        0.07      -43.02     43.02 o 
  -5  10  13      177.42      181.55     40.19 o 
  -4  10  13      822.71      722.18     59.59 o 
  -3  10  13     1035.21     1063.67     47.88 o 
  -2  10  13      665.51      644.15     45.49 o 
  -1  10  13       35.89       39.17     24.99 o 
   0  10  13      864.15      953.09     49.67 o 
   1  10  13     1794.38     1822.48     79.34 o 
   2  10  13     2946.21     2915.99    107.20 o 
   3  10  13     1765.68     1787.37    106.85 o 
   4  10  13     1374.04     1361.68    111.73 o 
   5  10  13      105.67       89.08     42.52 o 
  -6  11  13      197.81      267.23     54.08 o 
  -5  11  13      944.14      792.00     67.43 o 
  -4  11  13      247.42      350.99     52.41 o 
  -3  11  13       60.37      268.14     58.76 o 
  -2  11  13      794.63      853.69     64.05 o 
  -1  11  13      520.45      502.28     52.05 o 
   0  11  13       95.46      138.84     52.57 o 
   1  11  13       15.04       -9.80     23.25 o 
   2  11  13       41.71       33.71     28.52 o 
   3  11  13        4.90      -21.86     31.32 o 
   4  11  13       26.73       68.17     40.26 o 
  -5  12  13      665.08      705.66     79.56 o 
  -4  12  13     3953.99     3833.61    172.79 o 
  -3  12  13     6845.36     6753.84    253.72 o 
  -2  12  13     2202.59     2132.02     98.55 o 
  -1  12  13        0.12       53.25     30.11 o 
   0  12  13      570.41      586.89     56.04 o 
   1  12  13      896.12      921.95     82.07 o 
   2  12  13        0.60       14.76     30.56 o 
   3  12  13      144.22       73.25     35.73 o 
   4  12  13      153.45      467.41    264.98 o 
  -4  13  13        0.83       -1.49     35.70 o 
  -3  13  13       73.77       85.66     60.83 o 
  -2  13  13      117.51      129.74     43.18 o 
  -1  13  13      354.30      404.05     52.08 o 
   0  13  13      371.63      517.98     68.62 o 
   1  13  13      158.85      158.15     46.07 o 
   2  13  13      154.43      236.22     61.31 o 
  -1  14  13       33.66      142.47     67.32 o 
   0  14  13        5.78      -26.70     65.99 o 
  -9   0  14     2801.77     2735.22    171.43 o 
  -8   0  14     7129.66     6806.00    530.13 o 
  -7   0  14     3259.88     3176.23    113.92 o 
  -6   0  14     3408.74     3445.37    116.27 o 
  -5   0  14      106.54      146.56     27.15 o 
  -4   0  14     1520.27     1559.22    125.51 o 
  -3   0  14      135.33      214.64     35.66 o 
  -2   0  14        0.34       24.65     17.71 o 
  -1   0  14      208.08      219.77     49.29 o 
   0   0  14     6710.00     6251.80    284.61 o 
   1   0  14     7107.66     6834.57    409.17 o 
   2   0  14     1852.47     1757.65     73.04 o 
   3   0  14     9841.55     9515.79    208.46 o 
   4   0  14    15289.11    15385.92    461.13 o 
   5   0  14     3486.80     3542.96    222.55 o 
   6   0  14      323.49      433.19     80.54 o 
   7   0  14     1871.01     1908.02    126.95 o 
   8   0  14     1394.26     1335.48    173.27 o 
  -9   1  14      380.50      490.66     62.60 o 
  -8   1  14     5176.12     4918.48    134.36 o 
  -7   1  14     8135.85     7709.07    240.00 o 
  -6   1  14     2597.94     2541.87     66.63 o 
  -5   1  14     1969.03     1883.52     60.66 o 
  -4   1  14    11540.25    11702.13    187.06 o 
  -3   1  14    13960.63    13811.68    205.51 o 
  -2   1  14       26.51       88.61     13.28 o 
  -1   1  14    21404.36    20950.38    251.97 o 
   0   1  14    30631.68    30535.84    443.75 o 
   1   1  14     9571.57     9460.62    165.23 o 
   2   1  14     1474.82     1427.98     43.88 o 
   3   1  14     4834.25     4751.20    103.97 o 
   4   1  14     6223.98     6379.99    140.77 o 
   5   1  14      101.73      151.62     32.07 o 
   6   1  14      558.64      588.28     49.16 o 
   7   1  14      739.89      727.25     57.14 o 
   8   1  14      166.51       97.51     59.41 o 
  -9   2  14     1466.14     1435.75    105.59 o 
  -8   2  14        0.27       13.05     23.79 o 
  -7   2  14     3463.44     3533.88    105.24 o 
  -6   2  14     8654.52     8411.68    159.32 o 
  -5   2  14      395.91      508.55     30.63 o 
  -4   2  14      669.74      659.45     34.02 o 
  -3   2  14    11698.87    12089.82    205.56 o 
  -2   2  14    20161.57    20482.26    270.27 o 
  -1   2  14     2636.50     2629.36     65.36 o 
   0   2  14      573.54      629.49     44.55 o 
   1   2  14     2289.68     2374.54     91.02 o 
   2   2  14     7086.93     7003.91    134.56 o 
   3   2  14      772.18      734.26     38.14 o 
   4   2  14       58.66       82.17     26.45 o 
   5   2  14     1834.53     1852.07    153.17 o 
   6   2  14     1196.29     1118.15     58.02 o 
   7   2  14      155.89      146.67     47.30 o 
   8   2  14       16.33       52.08     59.65 o 
  -9   3  14     1301.44     1226.83     76.25 o 
  -8   3  14      100.63       87.41     29.32 o 
  -7   3  14     2398.47     2391.68     84.45 o 
  -6   3  14     2679.38     2720.48     86.50 o 
  -5   3  14      251.47      282.77     24.96 o 
  -4   3  14       27.81       61.34     18.14 o 
  -3   3  14        9.65       91.39     33.25 o 
  -2   3  14      354.30      391.94     31.24 o 
  -1   3  14     1441.79     1485.56     49.03 o 
   0   3  14       92.31      147.67     30.03 o 
   1   3  14      799.43      830.18     45.05 o 
   2   3  14     3725.33     3892.11    107.24 o 
   3   3  14     3810.98     3782.35    110.42 o 
   4   3  14     1582.38     1614.70     58.82 o 
   5   3  14     4036.33     4084.63    130.11 o 
   6   3  14     8030.58     8217.35    205.55 o 
   7   3  14     7569.77     7633.44    290.37 o 
   8   3  14      697.75      661.79     76.36 o 
  -9   4  14      261.45      281.20     46.51 o 
  -8   4  14        8.47      -12.41     28.29 o 
  -7   4  14      483.02      529.46     41.45 o 
  -6   4  14     3600.39     3497.14     95.47 o 
  -5   4  14     2406.77     2314.62     68.34 o 
  -4   4  14      332.86      332.10     24.31 o 
  -3   4  14     5168.87     5198.45    127.27 o 
  -2   4  14    10230.36    10123.28    163.43 o 
  -1   4  14     1559.94     1535.02     48.03 o 
   0   4  14       16.05       61.68     23.33 o 
   1   4  14     1849.35     1906.68     58.79 o 
   2   4  14     1518.81     1572.35     53.54 o 
   3   4  14       31.15       36.04     20.94 o 
   4   4  14      799.10      764.17     64.95 o 
   5   4  14     1075.22     1033.60     47.84 o 
   6   4  14        5.60       -5.99     26.87 o 
   7   4  14      293.63      319.01     53.89 o 
  -9   5  14      195.54      245.49     79.63 o 
  -8   5  14     1736.89     1633.51     82.92 o 
  -7   5  14     3455.05     3386.40    122.63 o 
  -6   5  14      773.88      831.55     46.35 o 
  -5   5  14     7063.57     7088.94    158.02 o 
  -4   5  14    27238.83    27173.61    468.29 o 
  -3   5  14    22848.19    22922.13    333.83 o 
  -2   5  14      531.28      562.45     37.58 o 
  -1   5  14    13340.12    13538.72    295.09 o 
   0   5  14    22366.53    22535.72    396.30 o 
   1   5  14    11125.47    11314.12    218.58 o 
   2   5  14     1145.96     1139.09     48.56 o 
   3   5  14     5594.35     5652.49    129.84 o 
   4   5  14     4292.61     4470.57    130.98 o 
   5   5  14      405.72      398.28     42.61 o 
   6   5  14      195.07      172.96     37.32 o 
   7   5  14      223.84      298.28     70.51 o 
  -9   6  14      281.86      336.83     55.89 o 
  -8   6  14     1045.28     1081.01     78.03 o 
  -7   6  14      449.34      477.58     52.25 o 
  -6   6  14       22.92        6.01     20.62 o 
  -5   6  14     2620.58     2565.90     80.54 o 
  -4   6  14      943.04      961.52     88.96 o 
  -3   6  14      236.86      267.46     27.51 o 
  -2   6  14      861.97      860.04     31.23 o 
  -1   6  14     2362.61     2461.43     72.34 o 
   0   6  14     6555.37     6698.71    142.38 o 
   1   6  14     6796.14     6937.80    150.60 o 
   2   6  14       16.95       54.09     23.39 o 
   3   6  14     2240.55     2301.98     73.20 o 
   4   6  14     4983.03     4981.81    128.09 o 
   5   6  14     1355.15     1346.58     77.19 o 
   6   6  14      179.54      220.88     41.13 o 
   7   6  14     1754.48     1687.55     98.10 o 
  -8   7  14     2302.88     2238.33    115.20 o 
  -7   7  14     3591.44     3575.74    141.15 o 
  -6   7  14      679.60      740.99     57.25 o 
  -5   7  14      771.43      769.11     51.16 o 
  -4   7  14     5689.17     5551.22    127.44 o 
  -3   7  14     3517.07     3436.24     86.77 o 
  -2   7  14        0.04       35.28     26.40 o 
  -1   7  14     1677.27     1661.18     64.98 o 
   0   7  14     4514.72     4453.72    108.10 o 
   1   7  14      867.99      901.57     44.70 o 
   2   7  14     1862.97     1866.94     69.96 o 
   3   7  14     5133.83     5049.49    131.51 o 
   4   7  14     4095.74     3929.56    135.01 o 
   5   7  14      572.95      488.96     59.05 o 
   6   7  14      415.95      358.54     49.21 o 
  -8   8  14      161.50      227.83     52.55 o 
  -7   8  14     3946.89     3699.80    146.29 o 
  -6   8  14     8290.78     8061.78    237.11 o 
  -5   8  14     1944.56     1765.72     82.08 o 
  -4   8  14        2.18        6.26     17.62 o 
  -3   8  14     2256.48     2265.54     69.55 o 
  -2   8  14     3386.36     3291.47    138.83 o 
  -1   8  14      881.08      918.65     40.17 o 
   0   8  14      124.38      157.92     24.19 o 
   1   8  14     3784.27     3847.75    106.17 o 
   2   8  14     6821.07     7137.90    170.19 o 
   3   8  14     3354.01     3318.72    149.19 o 
   4   8  14     1170.49     1201.17     79.83 o 
   5   8  14      126.11       91.95     35.71 o 
   6   8  14      471.50      486.23     61.85 o 
  -7   9  14     1673.39     1537.02     93.49 o 
  -6   9  14      898.10      818.58     62.92 o 
  -5   9  14      125.81      166.59     40.11 o 
  -4   9  14      181.16      180.73     28.36 o 
  -3   9  14      602.86      593.55     49.57 o 
  -2   9  14       21.87       17.24     26.11 o 
  -1   9  14      692.72      662.77     41.63 o 
   0   9  14      399.83      437.41     35.30 o 
   1   9  14      694.80      686.42     44.07 o 
   2   9  14     3872.13     3721.93    108.34 o 
   3   9  14     4982.59     5123.75    170.78 o 
   4   9  14      857.30      860.92     65.74 o 
   5   9  14      426.74      337.40     50.09 o 
  -7  10  14        0.48      123.26     47.43 o 
  -6  10  14      441.67      496.81     63.36 o 
  -5  10  14      998.02     1048.83     65.57 o 
  -4  10  14       18.07       49.33     27.14 o 
  -3  10  14      108.58      274.06     39.17 o 
  -2  10  14     1910.97     1974.53     91.67 o 
  -1  10  14      223.56      285.16     39.36 o 
   0  10  14     1503.48     1420.27     63.56 o 
   1  10  14     2357.02     2275.06     82.81 o 
   2  10  14      301.41      303.01     44.01 o 
   3  10  14      240.12      355.06     49.03 o 
   4  10  14     1556.17     1553.39     92.71 o 
   5  10  14      368.02      384.87     63.10 o 
  -6  11  14       20.77       22.62     40.32 o 
  -5  11  14     2729.26     2854.33    151.00 o 
  -4  11  14    11241.00    11138.89    373.70 o 
  -3  11  14     8745.15     8793.55    309.66 o 
  -2  11  14      266.92      261.51     42.95 o 
  -1  11  14     5041.62     5025.57    161.15 o 
   0  11  14     9660.87     9721.33    271.38 o 
   1  11  14     4078.02     3961.23    140.30 o 
   2  11  14        5.87       -3.42     26.99 o 
   3  11  14     1713.78     1546.43     87.91 o 
   4  11  14      988.93      913.04     72.48 o 
  -5  12  14       46.48      125.45     53.40 o 
  -4  12  14       63.39       54.81     43.59 o 
  -3  12  14      224.15      208.11     63.94 o 
  -2  12  14       71.46      160.33     52.35 o 
  -1  12  14        2.30       36.34     31.66 o 
   0  12  14      198.95      183.93     43.48 o 
   1  12  14       13.84       21.91     36.52 o 
   2  12  14      225.02      186.12     48.35 o 
   3  12  14      596.47      516.97     65.64 o 
  -3  13  14      149.47      213.59     52.94 o 
  -2  13  14      113.41      208.83     55.45 o 
  -1  13  14      376.26      430.83     98.47 o 
   0  13  14      385.73      430.36     61.14 o 
   1  13  14      101.83       91.15     52.57 o 
   2  13  14       48.08       94.75     47.58 o 
  -9   1  15      179.14      278.71     81.37 o 
  -8   1  15     1840.55     1742.62     78.05 o 
  -7   1  15     3854.07     3765.78    109.63 o 
  -6   1  15     1193.73     1262.56     47.25 o 
  -5   1  15     1608.03     1666.65     59.75 o 
  -4   1  15     3730.82     3875.10     84.05 o 
  -3   1  15     7809.33     7923.82    132.91 o 
  -2   1  15     4047.84     4183.86     75.81 o 
  -1   1  15      966.24     1074.09     40.18 o 
   0   1  15      364.36      504.26     55.10 o 
   1   1  15     1845.07     1846.98     64.82 o 
   2   1  15     5158.09     4865.51    118.50 o 
   3   1  15     6131.96     5716.78    126.68 o 
   4   1  15     5206.87     5214.57    129.26 o 
   5   1  15       13.46        1.44     21.76 o 
   6   1  15      600.63      666.60     53.81 o 
   7   1  15      926.73      836.13     74.50 o 
  -9   2  15      647.33      723.49    105.36 o 
  -8   2  15       55.97      106.53     57.29 o 
  -7   2  15        2.11        8.51     31.00 o 
  -6   2  15        9.23       49.75     23.46 o 
  -5   2  15     1031.47     1056.04     46.60 o 
  -4   2  15     3986.63     3998.24     93.35 o 
  -3   2  15      561.98      548.32     29.20 o 
  -2   2  15      233.15      229.03     17.65 o 
  -1   2  15     1637.43     1634.46     49.62 o 
   0   2  15     2291.09     2199.59     58.68 o 
   1   2  15       93.52       71.11     18.51 o 
   2   2  15     2857.22     2714.31     72.20 o 
   3   2  15     3371.83     3299.34     85.96 o 
   4   2  15     5036.89     4915.31    136.71 o 
   5   2  15     1432.63     1419.42     82.74 o 
   6   2  15      768.67      745.13     59.38 o 
   7   2  15       84.60      127.75     65.86 o 
  -9   3  15      192.56      215.73     55.94 o 
  -8   3  15       21.28        1.73     23.85 o 
  -7   3  15        9.37       12.49     22.49 o 
  -6   3  15       86.42      105.16     27.42 o 
  -5   3  15       41.65       28.05     18.88 o 
  -4   3  15      427.86      462.01     34.06 o 
  -3   3  15     1297.69     1309.47     67.52 o 
  -2   3  15       77.09      105.16     13.88 o 
  -1   3  15       45.13       52.63     18.52 o 
   0   3  15      293.46      321.49     27.04 o 
   1   3  15      149.98      146.48     20.55 o 
   2   3  15        2.21       62.66     35.47 o 
   3   3  15        1.18        1.68     18.59 o 
   4   3  15      105.80       76.84     27.03 o 
   5   3  15      335.72      331.15     36.47 o 
   6   3  15      596.04      511.83     57.43 o 
   7   3  15      265.02      293.56     62.74 o 
  -9   4  15      773.46      805.68     76.20 o 
  -8   4  15       22.97       55.06     58.42 o 
  -7   4  15        7.15       23.48     25.62 o 
  -6   4  15      938.82      892.46     47.93 o 
  -5   4  15       43.75      124.95     33.76 o 
  -4   4  15      783.49      779.11     34.27 o 
  -3   4  15      297.00      339.21     31.87 o 
  -2   4  15     1153.11     1140.45     36.02 o 
  -1   4  15     7093.34     6913.31    145.33 o 
   0   4  15     7962.75     8076.74    164.13 o 
   1   4  15     1991.85     1979.28     61.98 o 
   2   4  15       63.36       75.71     32.12 o 
   3   4  15     1320.53     1245.35     51.82 o 
   4   4  15     1613.88     1543.43     63.38 o 
   5   4  15     1485.63     1432.65     60.90 o 
   6   4  15      864.71      759.01     58.46 o 
   7   4  15      260.47      342.62     58.92 o 
  -9   5  15       43.32       24.03     34.11 o 
  -8   5  15      344.60      437.93     50.67 o 
  -7   5  15      649.29      720.89     56.51 o 
  -6   5  15      243.96      314.62     33.21 o 
  -5   5  15     2520.51     2561.05     79.25 o 
  -4   5  15     3390.64     3591.34     96.43 o 
  -3   5  15    11044.22    10845.44    225.74 o 
  -2   5  15    10088.61     9529.26    198.58 o 
  -1   5  15     1698.23     1581.65     60.74 o 
   0   5  15     1473.18     1368.50     60.26 o 
   1   5  15      549.68      591.52     37.28 o 
   2   5  15     1225.84     1215.60     51.91 o 
   3   5  15      372.62      300.30     32.88 o 
   4   5  15      196.53      199.03     32.43 o 
   5   5  15      153.11      195.63     38.79 o 
   6   5  15      541.53      506.90     52.26 o 
   7   5  15      420.38      459.62     74.51 o 
  -8   6  15      140.61      247.36     93.99 o 
  -7   6  15      358.87      448.53     63.20 o 
  -6   6  15      673.14      704.03     46.34 o 
  -5   6  15      961.13      974.53     48.83 o 
  -4   6  15     2346.35     2361.81     72.60 o 
  -3   6  15     1558.01     1464.54     56.79 o 
  -2   6  15      236.79      323.15     44.11 o 
  -1   6  15     2579.63     2794.41    137.06 o 
   0   6  15     7261.50     7266.26    164.70 o 
   1   6  15     1348.25     1313.74     55.92 o 
   2   6  15      498.37      528.39     39.52 o 
   3   6  15        9.18       -4.34     20.72 o 
   4   6  15      365.97      286.79     36.53 o 
   5   6  15       31.17       27.62     30.16 o 
   6   6  15        9.64       19.89     33.10 o 
  -8   7  15     1688.32     1624.65     93.99 o 
  -7   7  15     1917.33     2079.37    105.36 o 
  -6   7  15      584.63      672.99     54.30 o 
  -5   7  15       12.06       37.69     22.98 o 
  -4   7  15     2450.65     2529.08     78.90 o 
  -3   7  15     2136.54     2028.95     62.71 o 
  -2   7  15      518.97      517.76     35.34 o 
  -1   7  15       38.11       62.42     27.32 o 
   0   7  15       19.78       43.68     22.95 o 
   1   7  15      363.25      425.34     33.98 o 
   2   7  15     3791.31     3870.75    112.56 o 
   3   7  15     2958.08     2974.74     97.36 o 
   4   7  15     2110.37     2161.78     94.13 o 
   5   7  15      410.39      380.52     50.63 o 
   6   7  15     1787.31     1674.89     94.48 o 
  -8   8  15      500.79      488.84     60.37 o 
  -7   8  15      244.77      493.94     90.04 o 
  -6   8  15        4.81        0.37     29.62 o 
  -5   8  15      617.61      540.33     45.03 o 
  -4   8  15      129.11      111.65     28.16 o 
  -3   8  15      197.86      244.82     27.98 o 
  -2   8  15      221.76      274.35     36.94 o 
  -1   8  15      897.01      961.10     54.16 o 
   0   8  15      935.91      888.94     49.53 o 
   1   8  15       19.88       92.42     39.20 o 
   2   8  15      411.28      466.94     41.09 o 
   3   8  15      529.07      558.09     50.39 o 
   4   8  15     1415.34     1498.27     83.65 o 
   5   8  15      159.85      150.63     43.51 o 
   6   8  15       39.02       27.76     35.85 o 
  -7   9  15     1875.67     1935.96    106.80 o 
  -6   9  15     2333.87     2259.23    105.22 o 
  -5   9  15       17.33       32.34     29.42 o 
  -4   9  15       78.63       90.47     25.25 o 
  -3   9  15      189.96      180.44     33.20 o 
  -2   9  15        3.48       39.32     28.23 o 
  -1   9  15      932.09      868.63     48.63 o 
   0   9  15     1109.06     1087.55     51.74 o 
   1   9  15     1161.88     1167.70     60.65 o 
   2   9  15     1287.49     1335.20     62.20 o 
   3   9  15      866.45     1095.05    112.20 o 
   4   9  15       21.44       18.83     31.96 o 
   5   9  15      514.67      575.67     59.68 o 
  -6  10  15     2086.30     1974.84    131.42 o 
  -5  10  15      955.48      982.86    111.79 o 
  -4  10  15      876.33      874.03     73.99 o 
  -3  10  15      154.19      149.63     33.78 o 
  -2  10  15       84.42      154.49     35.66 o 
  -1  10  15      913.26      993.22     73.18 o 
   0  10  15     1780.77     1825.50     74.07 o 
   1  10  15     1244.32     1152.41     58.24 o 
   2  10  15       79.66       90.02     34.07 o 
   3  10  15       88.84       74.89     38.43 o 
   4  10  15      310.42      362.97     52.73 o 
  -5  11  15      312.11      452.94    108.23 o 
  -4  11  15       86.49      244.34     98.03 o 
  -3  11  15      310.16      461.70    139.42 o 
  -2  11  15      429.60      415.31     48.66 o 
  -1  11  15       16.50       43.82     32.97 o 
   0  11  15      149.83      310.29    110.47 o 
   1  11  15     1269.26     1195.21     70.66 o 
   2  11  15      386.74      494.16     53.61 o 
   3  11  15       79.33      163.06     44.38 o 
   4  11  15        9.45       -1.79     37.65 o 
  -4  12  15     1514.98     1585.78    126.05 o 
  -3  12  15      689.57      690.84     78.79 o 
  -2  12  15      771.20      700.36     63.64 o 
  -1  12  15     3048.43     3094.65    123.99 o 
   0  12  15     3728.74     3632.32    186.32 o 
   1  12  15     1387.38     1295.39    133.22 o 
   2  12  15      127.49       58.30     45.37 o 
  -2  13  15      135.47      129.59     49.11 o 
  -1  13  15       79.43      271.72    121.04 o 
   0  13  15       28.10       62.81     42.08 o 
   1  13  15       18.68       -0.83     37.05 o 
  -9   0  16      978.88      954.06    112.45 o 
  -8   0  16      354.69      402.16    103.21 o 
  -7   0  16      226.46      298.32     45.03 o 
  -6   0  16     5505.43     5345.24    167.98 o 
  -5   0  16     1773.89     1623.03     78.97 o 
  -4   0  16     6729.28     6835.96    190.01 o 
  -3   0  16     1080.45     1138.18     69.60 o 
  -2   0  16      253.83      301.06     42.51 o 
  -1   0  16      342.00      407.25     38.91 o 
   0   0  16      531.12      554.73     57.93 o 
   1   0  16        3.36      116.35     90.07 o 
   2   0  16     5797.55     5492.84    208.92 o 
   3   0  16    10320.42    10128.61    362.77 o 
   4   0  16     5193.67     5338.95    221.75 o 
   5   0  16      384.11      367.48     58.07 o 
   6   0  16     4045.18     4214.04    243.17 o 
   7   0  16     3881.56     3710.56    319.33 o 
  -9   1  16      465.70      482.14     66.02 o 
  -8   1  16     1384.41     1379.60     70.76 o 
  -7   1  16      199.94      292.37     35.46 o 
  -6   1  16     3627.21     3348.51    105.19 o 
  -5   1  16    10825.02    11149.47    229.93 o 
  -4   1  16    13626.02    13421.75    324.70 o 
  -3   1  16     4537.50     4563.14     93.05 o 
  -2   1  16     3250.36     3186.91     64.49 o 
  -1   1  16     8163.06     8462.85    157.51 o 
   0   1  16     8368.67     8166.95    147.60 o 
   1   1  16     1052.62     1021.70     37.95 o 
   2   1  16    16264.12    15646.98    349.67 o 
   3   1  16     9216.81     9232.69    242.63 o 
   4   1  16     3588.78     3495.46    117.77 o 
   5   1  16      193.85      280.98     44.47 o 
   6   1  16     1228.50     1143.76     75.69 o 
   7   1  16      482.62      415.91     62.81 o 
  -9   2  16       30.67       21.51     41.55 o 
  -8   2  16     1644.66     1499.47     73.33 o 
  -7   2  16     4842.25     4891.73    143.25 o 
  -6   2  16     3184.60     3257.85    100.19 o 
  -5   2  16     2088.55     1991.36     58.81 o 
  -4   2  16    11256.74    11696.23    224.23 o 
  -3   2  16    14202.27    14179.52    228.82 o 
  -2   2  16     2108.60     2125.60     46.61 o 
  -1   2  16     1386.86     1417.51     48.35 o 
   0   2  16     9667.33     9504.61    178.18 o 
   1   2  16     6341.29     6354.68    183.50 o 
   2   2  16      431.59      472.65     32.34 o 
   3   2  16        5.99        1.28     22.20 o 
   4   2  16     2621.94     2506.75     83.51 o 
   5   2  16     1248.75     1319.63     73.54 o 
   6   2  16      428.79      369.03     49.30 o 
   7   2  16       10.68       50.73     44.06 o 
  -9   3  16       50.85       62.88     45.54 o 
  -8   3  16     4721.40     4400.71    141.45 o 
  -7   3  16     4993.79     4910.60    139.04 o 
  -6   3  16     2266.15     2255.46     75.78 o 
  -5   3  16     1179.98     1169.30     42.41 o 
  -4   3  16     2024.07     1948.58     55.39 o 
  -3   3  16      223.30      299.48     35.33 o 
  -2   3  16        3.34        5.16     16.66 o 
  -1   3  16        0.11        4.17     22.06 o 
   0   3  16      480.07      527.49     33.65 o 
   1   3  16     1932.87     1994.82     81.57 o 
   2   3  16      258.27      325.68     28.55 o 
   3   3  16       67.14       80.91     22.22 o 
   4   3  16     1144.61     1108.87     68.23 o 
   5   3  16     2423.38     2520.90     97.40 o 
   6   3  16     2306.08     2257.28    133.42 o 
   7   3  16      138.30      185.37     78.78 o 
  -9   4  16      238.62      188.92     55.36 o 
  -8   4  16       79.55       86.17     42.71 o 
  -7   4  16      879.33      975.79     59.34 o 
  -6   4  16      825.90      776.16     49.01 o 
  -5   4  16       82.78      147.65     36.38 o 
  -4   4  16     3426.87     3245.13     76.86 o 
  -3   4  16     9321.59     9165.95    192.08 o 
  -2   4  16      834.46      914.92     41.57 o 
  -1   4  16      730.64      688.34     53.07 o 
   0   4  16     5668.01     5612.51    133.26 o 
   1   4  16     4719.66     4880.13    138.14 o 
   2   4  16      263.02      240.34     28.54 o 
   3   4  16       97.18      145.05     27.39 o 
   4   4  16     1282.58     1232.77     57.77 o 
   5   4  16       43.50       53.07     27.64 o 
   6   4  16      353.89      577.75    160.50 o 
   7   4  16      653.54      557.56     75.22 o 
  -8   5  16      584.57      668.29     59.58 o 
  -7   5  16      209.90      164.12     41.95 o 
  -6   5  16      942.67      954.54     63.86 o 
  -5   5  16     3627.56     3434.23     98.80 o 
  -4   5  16     8451.29     8368.42    252.75 o 
  -3   5  16       35.31       56.48     18.44 o 
  -2   5  16    13484.28    13376.42    353.11 o 
  -1   5  16    24259.45    24953.70    565.63 o 
   0   5  16    18094.01    18655.53    360.85 o 
   1   5  16      500.46      550.35     37.06 o 
   2   5  16     7399.98     7349.05    169.94 o 
   3   5  16     7314.57     7389.03    172.77 o 
   4   5  16     2150.04     2161.95    117.86 o 
   5   5  16      588.34      580.08     73.58 o 
   6   5  16     1313.87     1491.81    101.86 o 
  -8   6  16      287.34      327.76     49.41 o 
  -7   6  16        4.39       73.89     34.16 o 
  -6   6  16     1143.89     1163.15     66.24 o 
  -5   6  16     1096.15     1059.34     51.95 o 
  -4   6  16      444.26      457.45     37.03 o 
  -3   6  16       75.50       59.46     27.90 o 
  -2   6  16       52.64       82.40     23.45 o 
  -1   6  16      600.52      617.64     49.09 o 
   0   6  16      275.78      297.48     35.01 o 
   1   6  16       32.40       66.37     28.72 o 
   2   6  16     1987.31     2010.33     77.00 o 
   3   6  16     6227.32     6198.46    160.35 o 
   4   6  16     2513.44     2478.04     87.14 o 
   5   6  16      120.07      211.56     40.24 o 
   6   6  16     2106.66     2103.51    146.75 o 
  -8   7  16     3642.88     3413.31    148.44 o 
  -7   7  16     2380.71     2267.37    105.20 o 
  -6   7  16       31.38       47.99     29.47 o 
  -5   7  16     2450.92     2254.10     80.96 o 
  -4   7  16     2241.14     2278.30    140.38 o 
  -3   7  16      164.46      144.77     35.92 o 
  -2   7  16     3894.17     3805.52     97.56 o 
  -1   7  16     4222.30     4239.57    112.03 o 
   0   7  16     2525.42     2564.91     81.32 o 
   1   7  16        0.54       47.99     26.06 o 
   2   7  16     1422.93     1458.06     68.63 o 
   3   7  16     1517.21     1508.21     66.64 o 
   4   7  16       70.41      128.87     45.28 o 
   5   7  16      639.31      722.09     70.19 o 
   6   7  16     1446.84     1253.97    115.52 o 
  -7   8  16     5664.56     5310.13    192.94 o 
  -6   8  16     2096.30     2131.32     96.63 o 
  -5   8  16      308.52      374.43     39.63 o 
  -4   8  16     6012.98     5913.91    178.32 o 
  -3   8  16     7668.46     7475.21    213.54 o 
  -2   8  16      725.43      765.76     53.15 o 
  -1   8  16      874.41      889.80     55.67 o 
   0   8  16     3747.07     3669.86    107.02 o 
   1   8  16     4903.98     4922.31    133.64 o 
   2   8  16      725.44      776.99     50.41 o 
   3   8  16       17.05       20.92     29.75 o 
   4   8  16      652.38      686.95     59.33 o 
   5   8  16     1443.71     1374.71     91.89 o 
  -7   9  16     3251.82     3156.34    171.37 o 
  -6   9  16     1130.14     1151.52     93.89 o 
  -5   9  16      219.96      361.82     54.33 o 
  -4   9  16      255.68      324.50     45.91 o 
  -3   9  16      391.19      467.68     45.75 o 
  -2   9  16       13.60       -2.11     29.25 o 
  -1   9  16      804.42      795.14     48.82 o 
   0   9  16       12.52       14.12     27.81 o 
   1   9  16      391.56      410.70     40.60 o 
   2   9  16      331.97      339.53     38.29 o 
   3   9  16      152.40      183.38     41.32 o 
   4   9  16     1089.44     1128.07     84.76 o 
   5   9  16     2275.65     2125.01    114.10 o 
  -6  10  16       85.23       52.90     49.19 o 
  -5  10  16       47.08       14.67     56.48 o 
  -4  10  16      307.07      308.44     58.25 o 
  -3  10  16      669.75      730.85     59.81 o 
  -2  10  16      514.13      496.04     50.82 o 
  -1  10  16       13.69       92.80     60.36 o 
   0  10  16     1545.60     1555.01     70.54 o 
   1  10  16     1238.64     1171.80     61.63 o 
   2  10  16       30.78        4.97     34.71 o 
   3  10  16     1359.53     1301.79     86.16 o 
   4  10  16      862.19      836.59     75.93 o 
  -5  11  16     1990.83     1945.73    122.23 o 
  -4  11  16     2119.42     2295.57    135.03 o 
  -3  11  16        0.21      -20.71     40.39 o 
  -2  11  16     4459.54     4469.62    156.92 o 
  -1  11  16    10937.52    10670.53    309.92 o 
   0  11  16     7261.41     7241.69    230.95 o 
   1  11  16       94.22      120.28     35.58 o 
   2  11  16     2455.00     2438.56    116.08 o 
   3  11  16     3272.64     3295.70    145.81 o 
  -4  12  16       89.65       91.67     53.00 o 
  -3  12  16       69.71       91.61     58.69 o 
  -2  12  16        1.92       33.17     43.68 o 
  -1  12  16      347.60      362.68     56.87 o 
   0  12  16      310.88      317.98     69.64 o 
   1  12  16        0.28      -16.51     46.89 o 
   2  12  16      198.80      161.56     53.24 o 
  -9   1  17       53.83      133.84     49.54 o 
  -8   1  17       87.47       84.45     35.75 o 
  -7   1  17      214.77      230.49     34.14 o 
  -6   1  17     1163.22     1227.65     60.31 o 
  -5   1  17     4324.46     4429.20    111.77 o 
  -4   1  17     7415.60     7427.46    143.02 o 
  -3   1  17     1643.76     1676.48     56.28 o 
  -2   1  17      313.18      332.26     24.27 o 
  -1   1  17     2577.99     2692.88     69.80 o 
   0   1  17     4327.25     4171.57    102.80 o 
   1   1  17     4062.02     4047.08    129.63 o 
   2   1  17     1267.29     1237.83     68.13 o 
   3   1  17      749.46      629.74     54.04 o 
   4   1  17      144.14      113.79     36.46 o 
   5   1  17     1563.04     1650.73     88.44 o 
   6   1  17     2767.42     2819.96    130.14 o 
   7   1  17      835.50      709.47     83.69 o 
  -9   2  17       40.93      150.39     67.17 o 
  -8   2  17     1141.40     1147.37     67.39 o 
  -7   2  17     2486.44     2520.48     92.45 o 
  -6   2  17     1942.28     1971.27     73.47 o 
  -5   2  17      508.06      539.41     35.81 o 
  -4   2  17     2915.64     2784.70     82.11 o 
  -3   2  17        7.36       42.59     36.96 o 
  -2   2  17      653.58      657.15     39.20 o 
  -1   2  17      401.02      440.01     43.94 o 
   0   2  17      209.70      200.35     26.90 o 
   1   2  17      858.59      866.50     39.24 o 
   2   2  17     3058.13     2875.19     77.71 o 
   3   2  17     2469.62     2450.13     94.43 o 
   4   2  17      549.09      513.65     56.29 o 
   5   2  17      196.56      250.54     44.15 o 
   6   2  17      557.69      552.43     65.14 o 
   7   2  17      501.11      415.94     75.27 o 
  -9   3  17      321.81      412.58     79.83 o 
  -8   3  17      839.09      869.97    130.10 o 
  -7   3  17     1064.83     1142.80     68.04 o 
  -6   3  17      856.57      807.28     48.52 o 
  -5   3  17      238.93      234.91     30.66 o 
  -4   3  17        4.41        8.25     16.81 o 
  -3   3  17      218.95      326.24     41.26 o 
  -2   3  17      856.75      864.21     52.53 o 
  -1   3  17      689.22      777.35     40.40 o 
   0   3  17      455.80      492.47     37.29 o 
   1   3  17       38.94       54.35     32.43 o 
   2   3  17        3.46        9.97     24.56 o 
   3   3  17      276.36      279.95     31.21 o 
   4   3  17       33.25       -6.31     26.83 o 
   5   3  17        7.27       21.98     30.97 o 
   6   3  17       13.69        6.68     33.28 o 
  -8   4  17     1435.65     1398.52     83.34 o 
  -7   4  17     2157.89     2028.71     92.25 o 
  -6   4  17      521.77      571.78     48.70 o 
  -5   4  17       12.66       73.82     30.38 o 
  -4   4  17      256.13      254.31     26.06 o 
  -3   4  17     1012.11      982.61     47.38 o 
  -2   4  17     1000.65      920.81     43.65 o 
  -1   4  17     4153.74     4100.29    106.20 o 
   0   4  17     2239.21     2198.79     75.71 o 
   1   4  17      240.27      328.74     41.74 o 
   2   4  17     2473.08     2536.83     93.40 o 
   3   4  17     1830.30     1716.63     78.12 o 
   4   4  17     1017.07      933.89     54.17 o 
   5   4  17      141.95      153.12     35.66 o 
   6   4  17      408.34      470.96     70.28 o 
  -8   5  17      276.90      378.77     50.77 o 
  -7   5  17       87.82      179.78     54.76 o 
  -6   5  17       78.19      103.05     28.19 o 
  -5   5  17     1553.90     1531.29     62.68 o 
  -4   5  17     1670.67     1582.39     60.86 o 
  -3   5  17      475.07      499.83     43.24 o 
  -2   5  17     1006.32     1032.73     82.75 o 
  -1   5  17     3136.43     3065.47    172.72 o 
   0   5  17     8649.36     8841.73    199.14 o 
   1   5  17     5126.09     5291.59    162.78 o 
   2   5  17     1798.13     1881.16     73.33 o 
   3   5  17      892.98      937.81     54.44 o 
   4   5  17      225.73      194.32     35.64 o 
   5   5  17       70.75      168.71    100.14 o 
   6   5  17      313.64      419.04     70.35 o 
  -8   6  17       97.46       79.82     43.41 o 
  -7   6  17       82.54      212.66     45.30 o 
  -6   6  17      129.54      152.12     32.69 o 
  -5   6  17      188.85      279.01     39.00 o 
  -4   6  17       43.73       21.32     22.12 o 
  -3   6  17      364.82      343.75     46.14 o 
  -2   6  17     1470.34     1540.44     59.60 o 
  -1   6  17     2210.49     2380.57     77.55 o 
   0   6  17     1004.56      990.49     53.93 o 
   1   6  17      160.18      331.65     47.21 o 
   2   6  17     3506.92     3609.49    109.92 o 
   3   6  17     2194.49     2082.57     88.12 o 
   4   6  17      369.25      480.14     65.77 o 
   5   6  17        9.30       30.51     48.08 o 
   6   6  17        4.95      -51.66     51.66 o 
  -7   7  17       77.63       63.58     39.91 o 
  -6   7  17     1159.77     1161.92     70.01 o 
  -5   7  17     1179.00     1191.82     63.74 o 
  -4   7  17     4063.31     3922.31    196.97 o 
  -3   7  17     1327.83     1244.25    109.74 o 
  -2   7  17      102.95      113.61     27.97 o 
  -1   7  17     1136.92     1166.31     54.32 o 
   0   7  17      831.55      919.55     51.21 o 
   1   7  17      576.26      685.05     60.47 o 
   2   7  17      643.15      642.30     66.92 o 
   3   7  17      204.31      201.50     33.90 o 
   4   7  17      190.40      199.92     43.49 o 
   5   7  17     1587.43     1445.37     93.28 o 
  -7   8  17      147.90      173.20     54.58 o 
  -6   8  17      848.92      786.61     75.53 o 
  -5   8  17      621.53      634.93     53.88 o 
  -4   8  17      385.62      472.76     63.61 o 
  -3   8  17      157.87      175.52     38.91 o 
  -2   8  17      244.60      346.02     69.57 o 
  -1   8  17      341.27      340.16     51.69 o 
   0   8  17      214.35      173.66     34.67 o 
   1   8  17      401.28      433.91     46.08 o 
   2   8  17      411.25      374.54     41.81 o 
   3   8  17      228.06      284.83     47.71 o 
   4   8  17       36.13       32.04     36.22 o 
   5   8  17       75.00       71.87     52.73 o 
  -6   9  17       18.84      128.47     54.90 o 
  -5   9  17      973.92      953.48     86.14 o 
  -4   9  17     3107.77     3075.73    119.23 o 
  -3   9  17     1972.92     2020.74     96.43 o 
  -2   9  17       10.04      -28.34     28.34 o 
  -1   9  17       21.64       32.25     27.95 o 
   0   9  17      333.91      335.74     38.40 o 
   1   9  17       16.24       24.73     27.18 o 
   2   9  17      904.38      865.38     63.33 o 
   3   9  17      124.85      105.45     38.39 o 
   4   9  17      894.74      833.36     81.54 o 
  -6  10  17      147.90      165.07     56.66 o 
  -5  10  17       12.83       11.09     36.55 o 
  -4  10  17      494.30      486.38     65.58 o 
  -3  10  17      903.91      912.44     64.38 o 
  -2  10  17      606.82      658.93    114.12 o 
  -1  10  17      942.22      937.65     72.97 o 
   0  10  17      202.35      294.87     49.86 o 
   1  10  17       41.36       35.58     24.80 o 
   2  10  17     1068.73      973.73     74.76 o 
   3  10  17     1502.68     1488.42    108.52 o 
  -5  11  17      316.55      280.18     70.03 o 
  -4  11  17      319.97      347.32     64.26 o 
  -3  11  17     1299.57     1313.29    102.73 o 
  -2  11  17      249.00      334.30     52.66 o 
  -1  11  17        8.65      -32.75     37.54 o 
   0  11  17      297.53      347.84     55.86 o 
   1  11  17      178.19      271.43    179.05 o 
   2  11  17        0.15      -44.27     44.27 o 
  -3  12  17      616.66      639.35     80.22 o 
  -2  12  17     2060.46     1934.05    128.84 o 
  -1  12  17     2769.89     2777.25    131.38 o 
   0  12  17      907.82      829.09     87.55 o 
   1  12  17       92.04      203.43     61.05 o 
  -9   0  18       92.12       89.45     86.63 o 
  -8   0  18     1662.04     1534.73    271.01 o 
  -7   0  18     3786.95     3800.02    199.13 o 
  -6   0  18     4755.03     4759.58    223.36 o 
  -5   0  18      253.35      256.83     44.25 o 
  -4   0  18       32.18       46.83     28.42 o 
  -3   0  18      473.43      594.54     72.76 o 
  -2   0  18     1074.04     1032.71     49.73 o 
  -1   0  18      943.22     1050.50     89.29 o 
   0   0  18       16.94       67.27     39.81 o 
   1   0  18      113.18      180.14     46.77 o 
   2   0  18     1190.90     1150.11     89.32 o 
   3   0  18     1658.49     1675.61    121.09 o 
   4   0  18      401.22      548.15     76.31 o 
   5   0  18     4102.30     4130.52    210.57 o 
   6   0  18     5890.06     6233.19    473.05 o 
  -9   1  18      524.75      456.26     72.76 o 
  -8   1  18      261.14      338.56     54.40 o 
  -7   1  18      139.79      205.50     39.03 o 
  -6   1  18     2992.50     2915.35     95.68 o 
  -5   1  18     2041.01     2049.35     65.46 o 
  -4   1  18      147.98      224.86     27.43 o 
  -3   1  18     4804.98     4706.93    100.20 o 
  -2   1  18     7252.16     7234.70    152.41 o 
  -1   1  18    11610.65    11500.99    213.47 o 
   0   1  18      370.42      561.37     67.85 o 
   1   1  18     2909.83     2915.10    106.75 o 
   2   1  18     6177.23     6104.73    177.99 o 
   3   1  18     2592.87     2503.10     97.91 o 
   4   1  18      959.11      984.42     66.43 o 
   5   1  18     2570.01     2436.57    106.63 o 
   6   1  18     2157.15     2227.30    112.57 o 
  -9   2  18      196.68      270.66     61.33 o 
  -8   2  18     1997.17     2070.58    143.64 o 
  -7   2  18     2445.93     2455.56     92.09 o 
  -6   2  18       24.09       18.01     22.38 o 
  -5   2  18     3755.81     3604.34     93.77 o 
  -4   2  18    10979.96    11254.72    206.50 o 
  -3   2  18     1291.89     1244.26     42.03 o 
  -2   2  18     6670.50     6569.53    146.67 o 
  -1   2  18    13234.74    13357.37    256.18 o 
   0   2  18    15980.25    15931.92    354.17 o 
   1   2  18     1790.61     1764.31     78.74 o 
   2   2  18     2018.65     2026.24     86.38 o 
   3   2  18     1753.72     1818.74     82.60 o 
   4   2  18     1668.44     1626.77     86.35 o 
   5   2  18       23.96        1.28     27.31 o 
   6   2  18      294.92      277.95     61.75 o 
  -8   3  18     8866.47     8975.39    280.57 o 
  -7   3  18     4879.90     4525.07    135.31 o 
  -6   3  18      543.88      580.66     43.77 o 
  -5   3  18     2677.61     2687.66     91.43 o 
  -4   3  18     6270.46     6147.50    127.33 o 
  -3   3  18      389.91      306.81     33.85 o 
  -2   3  18      858.75      836.34     43.20 o 
  -1   3  18        1.85       25.31     20.06 o 
   0   3  18        1.79       87.92     47.39 o 
   1   3  18       20.59       27.67     20.01 o 
   2   3  18      146.88      220.78     32.56 o 
   3   3  18     1202.17     1191.63     65.65 o 
   4   3  18      749.61      783.83     62.24 o 
   5   3  18      198.29      158.60     36.85 o 
   6   3  18       58.09       36.31     40.02 o 
  -8   4  18     1126.12     1103.23     79.88 o 
  -7   4  18     1350.21     1271.67     69.57 o 
  -6   4  18       30.48       38.44     29.81 o 
  -5   4  18     1034.36     1121.90     53.15 o 
  -4   4  18     2791.89     2561.31     69.72 o 
  -3   4  18     2413.20     2294.23     84.80 o 
  -2   4  18     1618.40     1549.32     62.00 o 
  -1   4  18     5696.52     5667.53    138.01 o 
   0   4  18     5917.24     6023.23    147.88 o 
   1   4  18      531.65      563.92     38.68 o 
   2   4  18     1271.97     1196.01     60.15 o 
   3   4  18     2249.84     2296.96     83.40 o 
   4   4  18     1387.21     1351.67     76.70 o 
   5   4  18        3.85       35.60     41.86 o 
   6   4  18      442.41      393.49     63.51 o 
  -8   5  18       46.13       74.94     60.09 o 
  -7   5  18      743.35      644.68     58.11 o 
  -6   5  18     1245.51     1256.48     62.88 o 
  -5   5  18      842.74      782.98     47.44 o 
  -4   5  18      166.13      179.21     39.64 o 
  -3   5  18     2991.57     2843.48     85.42 o 
  -2   5  18     7679.54     7762.89    179.54 o 
  -1   5  18     6961.76     6716.74    164.51 o 
   0   5  18        8.91      101.71     66.48 o 
   1   5  18     6974.81     7091.85    170.72 o 
   2   5  18    11304.94    11957.42    271.97 o 
   3   5  18     7119.55     7223.06    186.67 o 
   4   5  18        0.37       16.54     27.20 o 
   5   5  18     2158.63     2299.16    141.39 o 
   6   5  18     1716.35     1557.75    118.38 o 
  -8   6  18      336.96      370.01     67.26 o 
  -7   6  18      973.39      956.19     73.28 o 
  -6   6  18      819.41      717.86     55.65 o 
  -5   6  18        6.36        8.65     22.49 o 
  -4   6  18      184.99      313.10     46.28 o 
  -3   6  18     1870.73     1763.89     98.59 o 
  -2   6  18      767.82      742.27     51.84 o 
  -1   6  18       14.92       92.43     47.59 o 
   0   6  18       80.77      155.39     45.73 o 
   1   6  18     1288.00     1349.74     62.49 o 
   2   6  18     1500.61     1556.73     68.91 o 
   3   6  18     1999.40     1988.09     83.42 o 
   4   6  18        6.90       -4.70     29.97 o 
   5   6  18     1644.17     1729.60    122.24 o 
  -7   7  18      226.79      256.58     61.38 o 
  -6   7  18     3164.98     3314.97    171.68 o 
  -5   7  18     5177.49     4893.95    165.68 o 
  -4   7  18     1744.03     1723.55     84.83 o 
  -3   7  18      209.94      261.96     38.43 o 
  -2   7  18     2286.03     2266.67     83.21 o 
  -1   7  18     1395.13     1368.39     61.53 o 
   0   7  18       93.82       97.58     29.17 o 
   1   7  18     1485.86     1592.93     78.39 o 
   2   7  18     1586.85     1486.41     69.90 o 
   3   7  18      365.60      365.00     40.08 o 
   4   7  18      182.91      180.05     43.09 o 
   5   7  18      668.59      711.03     93.86 o 
  -7   8  18      834.76      950.77    101.88 o 
  -6   8  18      812.63      784.09     79.77 o 
  -5   8  18     6593.83     6138.77    197.35 o 
  -4   8  18    12787.46    12145.12    335.18 o 
  -3   8  18     3518.87     3591.62    137.59 o 
  -2   8  18      328.25      357.23     45.04 o 
  -1   8  18     4878.66     4887.99    139.61 o 
   0   8  18     3683.24     3485.12    113.20 o 
   1   8  18       54.30       79.89     36.23 o 
   2   8  18     1808.17     1825.59     80.55 o 
   3   8  18     3131.87     3135.02    131.16 o 
   4   8  18     2427.25     2320.26    114.72 o 
  -6   9  18      602.87      644.41     80.15 o 
  -5   9  18     2782.47     2594.94    142.59 o 
  -4   9  18     2392.76     2192.10    108.35 o 
  -3   9  18      560.69      644.06     61.04 o 
  -2   9  18       10.04      -20.25     31.51 o 
  -1   9  18       74.26       66.81     35.80 o 
   0   9  18      164.96      173.26     35.94 o 
   1   9  18       78.16       82.68     37.12 o 
   2   9  18       23.58       43.42     34.83 o 
   3   9  18      365.85      393.85     51.89 o 
   4   9  18      491.79      454.88     71.11 o 
  -5  10  18      189.25      277.46    101.00 o 
  -4  10  18      383.84      349.97     66.19 o 
  -3  10  18      323.92      392.80     50.84 o 
  -2  10  18        3.32      -12.24     31.28 o 
  -1  10  18      313.43      364.31     54.45 o 
   0  10  18      863.87      911.24     84.19 o 
   1  10  18      104.65      104.78     40.94 o 
   2  10  18      359.72      390.57     53.78 o 
   3  10  18     1528.53     1272.31     94.92 o 
  -4  11  18      157.30      184.32     66.99 o 
  -3  11  18     1794.28     1875.47    125.03 o 
  -2  11  18     3313.67     3266.33    137.21 o 
  -1  11  18     2429.42     2568.45    121.47 o 
   0  11  18       17.68      -23.51     43.26 o 
   1  11  18     3436.34     3304.49    174.17 o 
   2  11  18     5859.46     5805.69    261.54 o 
  -1  12  18      598.94      465.86     74.68 o 
  -8   1  19       22.55       -0.90     31.51 o 
  -7   1  19      126.02      147.30     35.42 o 
  -6   1  19      239.95      181.47     31.85 o 
  -5   1  19     1173.42     1169.29     50.32 o 
  -4   1  19      764.48      797.52     37.94 o 
  -3   1  19     1767.32     1693.46     53.45 o 
  -2   1  19     3374.74     3428.07     90.38 o 
  -1   1  19     6293.92     6409.11    187.89 o 
   0   1  19     1598.73     1564.84     80.94 o 
   1   1  19       42.35       39.44     29.70 o 
   2   1  19      956.50      957.13     61.82 o 
   3   1  19     1926.45     1865.26    116.15 o 
   4   1  19     1630.36     1492.46     84.26 o 
   5   1  19     1324.68     1239.23     86.27 o 
   6   1  19      588.75      573.89     82.64 o 
  -8   2  19     1430.16     1288.62     93.20 o 
  -7   2  19      809.78      766.64     54.94 o 
  -6   2  19      136.55      140.83     30.98 o 
  -5   2  19     1500.38     1577.01     64.22 o 
  -4   2  19     2434.21     2516.65     82.88 o 
  -3   2  19     2696.57     2768.91     82.68 o 
  -2   2  19     3252.67     3292.15     91.97 o 
  -1   2  19     2327.96     2148.61     81.58 o 
   0   2  19       40.09      230.95     74.04 o 
   1   2  19       82.65       75.65     30.42 o 
   2   2  19      110.44      158.58     44.38 o 
   3   2  19      160.73      161.77     60.31 o 
   4   2  19      673.87      605.31     82.83 o 
   5   2  19     1561.04     1620.22     95.63 o 
   6   2  19     1081.76      894.76     94.20 o 
  -8   3  19        7.30       63.91     46.05 o 
  -7   3  19       40.39      143.12     37.62 o 
  -6   3  19      370.18      466.58     70.37 o 
  -5   3  19      607.16      623.82     45.03 o 
  -4   3  19     1167.70     1123.96     64.68 o 
  -3   3  19      707.09      712.45     41.44 o 
  -2   3  19        2.84        1.54     18.23 o 
  -1   3  19      599.60      677.60     49.84 o 
   0   3  19        0.35        5.48     19.95 o 
   1   3  19       60.58       74.95     32.08 o 
   2   3  19      115.13      146.00     37.15 o 
   3   3  19        0.32        0.29     26.40 o 
   4   3  19       10.52       21.44     31.00 o 
   5   3  19        0.34        4.23     46.50 o 
   6   3  19        6.29       -6.34     43.62 o 
  -8   4  19     3639.72     3599.60    191.73 o 
  -7   4  19     2154.29     1953.78     96.87 o 
  -6   4  19       23.70       48.48     27.67 o 
  -5   4  19      261.35      286.52     34.63 o 
  -4   4  19     1713.68     1584.73     85.09 o 
  -3   4  19      150.96      174.97     45.09 o 
  -2   4  19        2.81        0.20     20.96 o 
  -1   4  19      127.57      153.04     28.13 o 
   0   4  19      207.16      223.14     32.65 o 
   1   4  19     2820.57     2679.10     81.58 o 
   2   4  19     3887.78     3814.22    139.75 o 
   3   4  19     1419.29     1470.32    128.84 o 
   4   4  19        2.52       21.57     29.14 o 
   5   4  19      595.95      581.36     76.21 o 
  -8   5  19       35.58      104.69     57.85 o 
  -7   5  19       20.34        9.15     45.36 o 
  -6   5  19      262.83      271.20     43.18 o 
  -5   5  19      145.88      144.08     33.99 o 
  -4   5  19      185.18      235.99     59.00 o 
  -3   5  19     1371.25     1391.18     62.09 o 
  -2   5  19     2910.68     2881.31     93.25 o 
  -1   5  19     3781.98     3490.10    104.03 o 
   0   5  19     1715.71     1657.15     68.54 o 
   1   5  19        0.23       22.35     24.97 o 
   2   5  19      898.54      785.83     68.73 o 
   3   5  19     1705.23     1714.23     89.15 o 
   4   5  19     1321.51     1288.15     81.05 o 
   5   5  19      545.45      504.61     74.63 o 
  -7   6  19        0.15       19.44     38.91 o 
  -6   6  19       84.82       74.48     41.31 o 
  -5   6  19      715.31      841.59     63.64 o 
  -4   6  19      580.83      677.02     54.97 o 
  -3   6  19      472.77      432.48     46.54 o 
  -2   6  19       37.64       62.24     26.35 o 
  -1   6  19      194.87      272.13     48.17 o 
   0   6  19      300.47      466.33     42.63 o 
   1   6  19     1239.24     1234.85     60.82 o 
   2   6  19     1164.96     1233.30     63.97 o 
   3   6  19      792.77      805.70     56.81 o 
   4   6  19      327.13      414.32     95.52 o 
   5   6  19      791.61      713.15    120.25 o 
  -7   7  19     1147.67     1189.48    101.91 o 
  -6   7  19      788.50      909.71     84.27 o 
  -5   7  19     1014.96      987.30     73.60 o 
  -4   7  19      208.59      212.99     42.12 o 
  -3   7  19      368.41      300.57     42.15 o 
  -2   7  19     1288.78     1396.10     81.27 o 
  -1   7  19     3813.77     3774.32    117.52 o 
   0   7  19      674.35      880.77    101.75 o 
   1   7  19       39.16       46.26     27.46 o 
   2   7  19      135.62      161.58     33.59 o 
   3   7  19      267.28      391.78     56.88 o 
   4   7  19      725.23      684.27     76.84 o 
  -6   8  19      293.09      476.63     71.40 o 
  -5   8  19        5.02      -13.73     38.83 o 
  -4   8  19       78.03      165.42     56.06 o 
  -3   8  19     1420.68     1306.28     80.32 o 
  -2   8  19      207.58      377.94     48.08 o 
  -1   8  19      283.03      255.83     41.33 o 
   0   8  19       62.26       40.76     28.45 o 
   1   8  19      391.51      445.19     55.65 o 
   2   8  19      188.26      198.22     39.34 o 
   3   8  19       22.53       94.17     38.52 o 
   4   8  19      111.12      173.39     54.66 o 
  -5   9  19     1237.26     1261.87    139.89 o 
  -4   9  19     2108.78     2044.03    111.34 o 
  -3   9  19       59.18       94.68     39.18 o 
  -2   9  19      925.25     1051.93     74.69 o 
  -1   9  19     1631.38     1759.07     93.42 o 
   0   9  19      464.20      530.53     48.39 o 
   1   9  19       15.20      -13.66     30.72 o 
   2   9  19      544.80      583.59     93.58 o 
   3   9  19      125.96      164.54     49.01 o 
  -4  10  19     2234.08     2152.05    131.42 o 
  -3  10  19      563.69      568.43     90.10 o 
  -2  10  19      103.58      152.53     44.46 o 
  -1  10  19        1.81       53.31     36.00 o 
   0  10  19      101.14      134.07     41.30 o 
   1  10  19      554.69      526.08     71.61 o 
   2  10  19      604.38      652.91     78.40 o 
  -3  11  19        0.37       30.67     46.89 o 
  -2  11  19       55.50       66.83     46.22 o 
  -1  11  19      353.07      373.27     63.51 o 
   0  11  19      481.60      456.21     71.37 o 
   1  11  19       12.83       37.49     56.20 o 
  -8   0  20     2313.68     2023.24    155.71 o 
  -7   0  20      789.89      769.17     96.25 o 
  -6   0  20     1120.73     1003.48     75.87 o 
  -5   0  20     2977.47     2984.57    145.80 o 
  -4   0  20     8110.85     7722.25    315.35 o 
  -3   0  20     2826.87     2715.21    144.78 o 
  -2   0  20      746.54      829.79     77.77 o 
  -1   0  20      670.42      686.40     71.73 o 
   0   0  20       16.97       47.29     40.08 o 
   1   0  20      109.30      184.99     60.99 o 
   2   0  20       63.94      109.97     99.14 o 
   3   0  20        0.19       48.41     46.75 o 
   4   0  20      638.74      689.61    104.46 o 
   5   0  20     2273.24     2497.00    188.28 o 
  -8   1  20        7.71       12.47     34.22 o 
  -7   1  20      397.83      422.86     82.39 o 
  -6   1  20      412.32      468.24     41.42 o 
  -5   1  20        7.18       11.99     22.50 o 
  -4   1  20     2462.87     2481.86     74.81 o 
  -3   1  20     6416.19     6346.76    152.36 o 
  -2   1  20     1874.04     2024.13     86.89 o 
  -1   1  20      424.94      425.76     60.63 o 
   0   1  20     1226.32     1211.46     68.72 o 
   1   1  20     4365.21     4485.40    145.25 o 
   2   1  20     1350.45     1339.86     77.25 o 
   3   1  20       15.83        9.00     31.17 o 
   4   1  20     2333.39     2266.77    114.77 o 
   5   1  20     2525.36     2438.02    121.41 o 
  -8   2  20      326.11      424.04     63.62 o 
  -7   2  20       12.94       44.43     29.79 o 
  -6   2  20     1971.37     1945.23     82.19 o 
  -5   2  20     5221.34     5251.19    167.98 o 
  -4   2  20     4476.91     4482.64    125.10 o 
  -3   2  20      627.60      558.87     37.64 o 
  -2   2  20     7613.46     7781.81    219.44 o 
  -1   2  20    11002.92    11130.69    298.74 o 
   0   2  20      276.94      370.99     44.66 o 
   1   2  20     3645.36     3712.61    131.91 o 
   2   2  20     9852.45    10177.51    285.63 o 
   3   2  20     6003.88     5795.21    193.00 o 
   4   2  20      156.15      212.98     44.51 o 
   5   2  20      514.40      449.18     59.45 o 
  -8   3  20     2220.05     2249.51    171.73 o 
  -7   3  20      218.03      199.23     39.97 o 
  -6   3  20     6120.37     5821.07    206.11 o 
  -5   3  20     7699.87     7624.47    222.93 o 
  -4   3  20     4063.34     3822.05    131.31 o 
  -3   3  20      508.25      542.29     60.71 o 
  -2   3  20     1892.08     1902.93     69.61 o 
  -1   3  20     1638.64     1672.19     66.36 o 
   0   3  20        0.14       21.34     29.21 o 
   1   3  20       72.85       69.58     32.30 o 
   2   3  20      252.20      262.18     44.97 o 
   3   3  20      459.92      524.09     53.29 o 
   4   3  20        5.93       19.61     35.28 o 
   5   3  20      433.81      516.64     87.36 o 
  -7   4  20      554.88      463.29     53.90 o 
  -6   4  20      415.85      396.09     52.00 o 
  -5   4  20     1974.89     1946.01     91.00 o 
  -4   4  20     1660.63     1673.57     84.46 o 
  -3   4  20      103.36      107.57     27.39 o 
  -2   4  20     2282.43     2360.28     82.37 o 
  -1   4  20     6708.48     6805.66    169.72 o 
   0   4  20      417.25      473.75     38.56 o 
   1   4  20     1253.37     1365.11     74.53 o 
   2   4  20     3666.69     3726.48    142.95 o 
   3   4  20     2612.85     2511.29    118.54 o 
   4   4  20       56.11       85.05     36.19 o 
   5   4  20      475.83      555.30     89.55 o 
  -7   5  20     1161.69     1305.05    166.62 o 
  -6   5  20      100.19      227.94     48.86 o 
  -5   5  20       63.88      108.82     34.07 o 
  -4   5  20     1262.19     1234.84     75.07 o 
  -3   5  20     1215.32     1094.09     58.43 o 
  -2   5  20      638.50      694.13     51.28 o 
  -1   5  20       95.29       61.20     26.56 o 
   0   5  20     4243.11     4237.82    127.22 o 
   1   5  20     6912.41     7065.17    221.23 o 
   2   5  20     2692.57     2789.08    123.35 o 
   3   5  20       81.56       51.90     40.67 o 
   4   5  20     2100.41     2283.47    147.93 o 
   5   5  20     3656.01     3837.41    205.54 o 
  -7   6  20     2395.67     2235.06    182.32 o 
  -6   6  20        8.20        0.44     27.16 o 
  -5   6  20      166.19      266.35     44.73 o 
  -4   6  20     1050.72      973.55     66.67 o 
  -3   6  20      321.66      341.24     49.12 o 
  -2   6  20       82.39      111.93     56.88 o 
  -1   6  20      298.81      313.93     38.89 o 
   0   6  20      571.93      604.22     46.38 o 
   1   6  20        2.87       -2.30     22.56 o 
   2   6  20       40.88       28.30     32.03 o 
   3   6  20      211.04      135.94     41.09 o 
   4   6  20      611.27      685.59    136.46 o 
  -6   7  20     1188.30     1149.66     93.70 o 
  -5   7  20      489.63      608.62     63.39 o 
  -4   7  20      209.66      299.45     51.64 o 
  -3   7  20     2593.90     2583.67    113.10 o 
  -2   7  20     2211.57     2092.89     98.71 o 
  -1   7  20      237.99      329.53     42.46 o 
   0   7  20     1031.69     1102.90     60.37 o 
   1   7  20     1394.49     1418.62     70.00 o 
   2   7  20      352.69      462.88     49.67 o 
   3   7  20       47.91       12.11     44.89 o 
   4   7  20      354.93      429.76     74.64 o 
  -6   8  20      894.23     1003.23    105.00 o 
  -5   8  20     3556.38     3459.21    168.43 o 
  -4   8  20     1106.39     1187.10     77.20 o 
  -3   8  20     1524.15     1290.24     82.72 o 
  -2   8  20     8859.31     8737.94    267.08 o 
  -1   8  20    11314.84    11408.39    424.16 o 
   0   8  20     2444.40     2461.18    100.75 o 
   1   8  20      801.64      751.60     55.22 o 
   2   8  20     2905.66     2770.35    124.87 o 
   3   8  20     1699.93     1612.16    134.44 o 
  -5   9  20     1965.87     1906.66    124.35 o 
  -4   9  20      674.04      600.00     62.18 o 
  -3   9  20      252.01      412.99     67.13 o 
  -2   9  20      730.35      687.60     68.46 o 
  -1   9  20      403.58      467.94     61.54 o 
   0   9  20      141.58      191.48     43.81 o 
   1   9  20        2.80       18.86     29.55 o 
   2   9  20       45.72       25.08     47.90 o 
  -4  10  20      176.21      151.55     60.69 o 
  -3  10  20        8.37       20.79     34.40 o 
  -2  10  20      643.84      769.13     73.69 o 
  -1  10  20      470.91      561.53     65.43 o 
   0  10  20      247.91      338.81     58.03 o 
   1  10  20       11.26       58.02     50.84 o 
  -8   1  21      698.52      648.58    106.62 o 
  -7   1  21      255.25      317.73     52.60 o 
  -6   1  21       16.76       58.49     49.07 o 
  -5   1  21       12.51       23.66     27.40 o 
  -4   1  21      350.42      379.07     42.32 o 
  -3   1  21     1354.28     1382.52     73.86 o 
  -2   1  21     2799.80     2867.29    153.10 o 
  -1   1  21      601.25      623.02     59.32 o 
   0   1  21      134.70      231.60     40.87 o 
   1   1  21     2617.54     2699.37    110.21 o 
   2   1  21     2445.44     2544.02    112.40 o 
   3   1  21      911.21      983.42     70.06 o 
   4   1  21        5.77       15.61     31.81 o 
   5   1  21      270.94      274.55     51.89 o 
  -7   2  21      106.00       76.12     36.38 o 
  -6   2  21     1395.08     1341.04     80.09 o 
  -5   2  21     2968.38     2766.23    138.32 o 
  -4   2  21     1730.81     1669.30     71.90 o 
  -3   2  21       24.33       90.29     42.91 o 
  -2   2  21       63.60       85.96     51.60 o 
  -1   2  21     1126.28     1352.44    109.74 o 
   0   2  21     1882.58     2035.30     93.95 o 
   1   2  21     1454.03     1464.13     85.49 o 
   2   2  21      625.35      639.72     67.76 o 
   3   2  21       39.35       -0.47     49.66 o 
   4   2  21      110.97       95.77     37.68 o 
   5   2  21      386.13      323.55     59.28 o 
  -7   3  21      160.62      191.90     45.76 o 
  -6   3  21      246.32      309.93     52.82 o 
  -5   3  21      167.76      184.71     44.05 o 
  -4   3  21      161.29      225.34     34.50 o 
  -3   3  21       33.25       66.99     28.24 o 
  -2   3  21       37.79       59.61     31.92 o 
  -1   3  21     1027.71     1093.56     75.07 o 
   0   3  21        4.02       48.54     32.40 o 
   1   3  21      468.84      518.20     59.62 o 
   2   3  21      158.56      149.78     41.67 o 
   3   3  21       66.61       95.52     40.74 o 
   4   3  21        0.01      -17.76     35.17 o 
   5   3  21        2.29       -9.77     43.20 o 
  -7   4  21      677.26      600.08     64.20 o 
  -6   4  21     2779.76     2673.41    120.91 o 
  -5   4  21     5161.56     4918.17    175.13 o 
  -4   4  21     2672.66     2509.44    101.76 o 
  -3   4  21        0.71        2.83     20.54 o 
  -2   4  21      124.79      138.39     31.32 o 
  -1   4  21     1089.08      963.96     84.60 o 
   0   4  21      196.07      184.65     39.68 o 
   1   4  21      118.57      111.86     74.44 o 
   2   4  21      342.98      294.88     52.44 o 
   3   4  21       69.51      160.51     52.16 o 
   4   4  21     1139.30     1177.56     82.68 o 
  -7   5  21      232.39      270.32     57.71 o 
  -6   5  21      382.90      466.54     61.92 o 
  -5   5  21      198.29      331.33     90.78 o 
  -4   5  21       22.09        7.76     28.23 o 
  -3   5  21      239.06      292.05     41.72 o 
  -2   5  21      112.93      146.30     30.57 o 
  -1   5  21        0.50       48.29     31.09 o 
   0   5  21     1316.26     1188.30     65.33 o 
   1   5  21     3359.56     3233.18    156.57 o 
   2   5  21     3260.88     3257.82    136.63 o 
   3   5  21     1498.31     1397.22     88.75 o 
   4   5  21      210.36      228.53     91.54 o 
  -6   6  21        0.59      -28.68     40.35 o 
  -5   6  21       23.95       94.25     47.97 o 
  -4   6  21       65.71       -9.05     29.68 o 
  -3   6  21      284.78      341.94     47.07 o 
  -2   6  21      804.68      825.13     57.03 o 
  -1   6  21      615.64      616.36     51.86 o 
   0   6  21      106.26      141.17     40.90 o 
   1   6  21      204.49      201.56     43.90 o 
   2   6  21        9.31       26.09     36.02 o 
   3   6  21       96.88       94.45     48.57 o 
   4   6  21      809.18      843.79     93.97 o 
  -6   7  21        2.83       -2.09     35.39 o 
  -5   7  21       96.79      134.85     42.94 o 
  -4   7  21     1238.88     1206.97     80.50 o 
  -3   7  21      793.31      695.72     66.35 o 
  -2   7  21     1707.74     1532.59     84.81 o 
  -1   7  21      445.04      468.26     46.46 o 
   0   7  21        5.75       13.36     25.78 o 
   1   7  21     1435.40     1352.57     88.72 o 
   2   7  21     1159.26     1182.09     78.60 o 
   3   7  21      288.47      331.58     69.71 o 
  -5   8  21      271.46      312.75     60.07 o 
  -4   8  21      702.18      660.07     66.72 o 
  -3   8  21      417.95      423.10     54.96 o 
  -2   8  21       43.30       25.47     35.96 o 
  -1   8  21      286.66      319.91     50.02 o 
   0   8  21      390.03      371.39     51.14 o 
   1   8  21      331.18      319.38     55.89 o 
   2   8  21       95.19       76.12     56.60 o 
  -4   9  21        0.43       19.26     44.88 o 
  -3   9  21     1113.36     1110.61     80.16 o 
  -2   9  21     2193.54     2261.26    119.16 o 
  -1   9  21     2411.27     2425.22    122.66 o 
   0   9  21       48.66      103.88     46.29 o 
   1   9  21      375.53      387.50     93.04 o 
  -2  10  21      828.26      800.34     72.40 o 
  -1  10  21     1332.39     1279.65     93.64 o 
   0  10  21      429.98      377.42     64.55 o 
  -7   0  22       42.02      270.54    103.84 o 
  -6   0  22     1840.18     1498.11    181.09 o 
  -5   0  22     3149.00     3156.19    188.31 o 
  -4   0  22     1612.21     1483.47    120.36 o 
  -3   0  22     1268.68     1205.93    100.74 o 
  -2   0  22     1766.92     1906.16    126.49 o 
  -1   0  22     2681.12     2588.48    149.14 o 
   0   0  22      727.27      815.92     88.30 o 
   1   0  22      632.03      747.82     94.50 o 
   2   0  22       89.01      269.72     69.71 o 
   3   0  22        1.31      -32.86     50.17 o 
   4   0  22       49.49       84.19     68.49 o 
  -7   1  22      444.57      389.99     90.43 o 
  -6   1  22       40.09       67.45     54.91 o 
  -5   1  22       99.33      129.10     43.02 o 
  -4   1  22      898.21      979.42     65.68 o 
  -3   1  22       43.43       74.79     36.46 o 
  -2   1  22      661.69      720.31     65.74 o 
  -1   1  22     4880.60     5018.39    164.00 o 
   0   1  22     3021.23     3435.17    128.76 o 
   1   1  22     1767.24     1869.46     97.04 o 
   2   1  22       99.14       79.12     38.62 o 
   3   1  22      537.14      470.59     60.20 o 
   4   1  22     1085.61     1070.01     81.51 o 
  -7   2  22      120.62       60.30     43.83 o 
  -6   2  22      952.62      920.87     75.03 o 
  -5   2  22     1397.78     1418.62    100.76 o 
  -4   2  22        0.98       10.21     24.66 o 
  -3   2  22     3029.48     3176.59    127.26 o 
  -2   2  22     6428.98     6822.94    212.55 o 
  -1   2  22     2106.50     2248.38    155.88 o 
   0   2  22     1628.36     1587.40     87.84 o 
   1   2  22     8563.21     8533.27    268.40 o 
   2   2  22     5669.01     5892.34    202.35 o 
   3   2  22      422.55      394.64     53.59 o 
   4   2  22     1482.03     1302.90     87.15 o 
  -7   3  22     3667.00     3130.64    167.35 o 
  -6   3  22     5206.87     5093.45    185.34 o 
  -5   3  22     3340.79     3387.94    132.44 o 
  -4   3  22      225.26      320.50     52.95 o 
  -3   3  22     3298.51     3135.62    103.71 o 
  -2   3  22     4362.17     4527.74    161.73 o 
  -1   3  22     1001.21     1005.74     70.41 o 
   0   3  22      166.91      229.76     39.99 o 
   1   3  22      281.51      383.67     53.50 o 
   2   3  22        0.79       17.66     31.87 o 
   3   3  22       10.66      -17.52     33.05 o 
   4   3  22      200.91      199.00     55.08 o 
  -7   4  22      266.41      333.41     91.33 o 
  -6   4  22     2661.66     2527.86    122.99 o 
  -5   4  22     2681.40     2620.51    113.94 o 
  -4   4  22      312.23      317.22     48.77 o 
  -3   4  22     1140.39     1036.75     60.06 o 
  -2   4  22     2237.00     2096.53    105.62 o 
  -1   4  22     1430.53     1294.51    108.07 o 
   0   4  22      300.09      339.23     49.06 o 
   1   4  22     3950.92     4094.31    157.97 o 
   2   4  22     2488.84     2522.17    119.19 o 
   3   4  22      168.30      164.95     45.77 o 
   4   4  22      527.13      709.54     91.51 o 
  -6   5  22      160.86      277.40     56.97 o 
  -5   5  22     1813.45     1836.44     97.57 o 
  -4   5  22     1547.26     1633.86    102.84 o 
  -3   5  22       56.03       31.54     31.27 o 
  -2   5  22      195.75      290.05     39.14 o 
  -1   5  22     1363.65     1390.19     81.89 o 
   0   5  22     1177.79     1147.77     73.98 o 
   1   5  22      124.78      181.69     44.65 o 
   2   5  22      462.55      573.22     68.19 o 
   3   5  22     2099.56     2192.59    111.68 o 
   4   5  22     2752.45     2849.74    177.20 o 
  -6   6  22     2094.49     1943.16    130.92 o 
  -5   6  22     3276.58     3191.83    143.88 o 
  -4   6  22     1680.18     1602.23     96.20 o 
  -3   6  22       18.93       59.08     70.23 o 
  -2   6  22      359.64      466.49     52.45 o 
  -1   6  22      853.25      843.79     77.99 o 
   0   6  22      162.62      162.42     43.36 o 
   1   6  22        3.94       17.99     32.79 o 
   2   6  22       45.39       69.57     37.63 o 
   3   6  22       68.15      129.30     53.53 o 
  -5   7  22      234.92      351.59     54.15 o 
  -4   7  22     1505.65     1474.33    109.20 o 
  -3   7  22     1900.96     1814.76     99.20 o 
  -2   7  22      385.33      451.83     91.11 o 
  -1   7  22      112.99       84.65     34.99 o 
   0   7  22     1083.20     1066.96     81.69 o 
   1   7  22      426.63      373.97     56.66 o 
   2   7  22      111.51       61.30     51.15 o 
  -4   8  22      302.65      302.28     58.03 o 
  -3   8  22     3220.12     3348.92    167.12 o 
  -2   8  22     6163.87     5999.37    216.16 o 
  -1   8  22     1500.40     1408.95     89.67 o 
   0   8  22      656.79      635.31    100.13 o 
   1   8  22     5565.92     5489.41    217.32 o 
   2   8  22     4546.97     4371.72    219.38 o 
  -3   9  22     1740.85     1678.51    112.54 o 
  -2   9  22     1368.32     1396.61     95.88 o 
  -1   9  22      379.84      307.45     54.50 o 
   0   9  22        0.12      -18.08     43.62 o 
  -7   1  23       32.57       93.89     69.48 o 
  -6   1  23      189.82      323.37     85.93 o 
  -5   1  23      492.63      414.60     73.30 o 
  -4   1  23      132.86      219.56     46.24 o 
  -3   1  23       18.02       33.85     31.68 o 
  -2   1  23       84.65      152.24     52.55 o 
  -1   1  23      455.60      508.39     72.82 o 
   0   1  23     1578.97     1624.46     88.13 o 
   1   1  23     1888.91     1943.84    101.64 o 
   2   1  23      764.45      775.58     69.73 o 
   3   1  23       20.79       61.40     44.51 o 
   4   1  23      979.00      887.68     84.25 o 
  -7   2  23      417.99      454.33    113.69 o 
  -6   2  23      576.13      527.38     75.23 o 
  -5   2  23      356.46      453.18     73.07 o 
  -4   2  23      239.34      241.90     42.77 o 
  -3   2  23     2572.89     2651.23    117.18 o 
  -2   2  23     3545.49     3536.04    139.32 o 
  -1   2  23     1812.85     2056.30    108.75 o 
   0   2  23      756.54      786.02     68.44 o 
   1   2  23       12.67       -1.50     36.50 o 
   2   2  23      143.99      208.52     48.28 o 
   3   2  23      248.73      299.08     52.68 o 
   4   2  23      451.79      479.71     72.79 o 
  -6   3  23      431.59      406.91     67.50 o 
  -5   3  23      428.33      451.00     69.32 o 
  -4   3  23      575.64      623.50     71.98 o 
  -3   3  23      546.84      518.77     58.55 o 
  -2   3  23      518.95      596.21     58.97 o 
  -1   3  23      308.11      353.77     49.66 o 
   0   3  23       38.40        2.63     28.22 o 
   1   3  23      368.40      439.82     55.12 o 
   2   3  23      130.02      141.68     41.65 o 
   3   3  23       15.04       24.47     34.54 o 
  -6   4  23     1247.67     1196.57    105.27 o 
  -5   4  23      734.94      821.03     81.59 o 
  -4   4  23      206.64      203.37     56.97 o 
  -3   4  23     1587.17     1614.12    105.63 o 
  -2   4  23     3379.19     3208.94    143.96 o 
  -1   4  23      768.19      827.37     65.53 o 
   0   4  23       10.89       29.78     35.15 o 
   1   4  23      443.33      532.49     68.17 o 
   2   4  23      274.71      265.75     51.51 o 
   3   4  23      383.80      470.90     62.47 o 
  -6   5  23       34.87       74.38     53.82 o 
  -5   5  23      222.98      238.89     51.28 o 
  -4   5  23      494.83      535.02     60.72 o 
  -3   5  23      482.54      650.12    112.84 o 
  -2   5  23      301.30      349.40     48.38 o 
  -1   5  23        6.00       35.81     37.21 o 
   0   5  23      267.10      332.05     50.79 o 
   1   5  23      280.54      286.68     50.72 o 
   2   5  23       11.82       -7.98     34.31 o 
   3   5  23      387.48      277.55     65.81 o 
  -5   6  23      229.49      232.43     48.94 o 
  -4   6  23      132.36      187.08     47.45 o 
  -3   6  23      198.96      243.72     58.43 o 
  -2   6  23      284.70      380.41     65.21 o 
  -1   6  23      175.66      127.15     41.44 o 
   0   6  23      157.43      153.31     44.26 o 
   1   6  23      294.14      340.76     60.39 o 
   2   6  23       90.94       87.23     40.31 o 
  -4   7  23      927.53      911.42     74.57 o 
  -3   7  23        8.04       -0.01     39.86 o 
  -2   7  23        0.10       51.67     52.21 o 
  -1   7  23      374.74      493.05    114.74 o 
   0   7  23      810.13      843.08     79.25 o 
   1   7  23     1182.07     1164.60    107.09 o 
  -3   8  23      106.22      190.33    146.08 o 
  -2   8  23      311.75      440.81     73.34 o 
  -1   8  23      742.86      716.66     83.49 o 
   0   8  23      309.83      420.16     80.34 o 
  -6   0  24     5167.67     5482.03    431.92 o 
  -5   0  24     2657.33     2366.31    162.48 o 
  -4   0  24      144.19      254.29     64.64 o 
  -3   0  24     3596.25     3585.89    209.23 o 
  -2   0  24     4402.37     4455.63    278.98 o 
  -1   0  24      776.25      782.12    145.28 o 
   0   0  24       37.50      132.53    115.56 o 
   1   0  24      219.16      272.46     67.30 o 
   2   0  24      139.14       80.85     81.79 o 
   3   0  24      168.18      207.09     70.93 o 
  -6   1  24      137.61      132.97     68.55 o 
  -5   1  24      590.08      497.35     67.64 o 
  -4   1  24      274.16      282.34     50.99 o 
  -3   1  24      127.86      161.47     40.22 o 
  -2   1  24     1074.25     1127.04     84.10 o 
  -1   1  24     1378.66     1261.32     81.94 o 
   0   1  24        7.24      -27.86     34.33 o 
   1   1  24     1024.52     1044.12     75.15 o 
   2   1  24     1325.92     1434.16    122.79 o 
   3   1  24     1179.78     1198.48     90.57 o 
  -6   2  24      185.60      240.53     87.26 o 
  -5   2  24        0.81       32.34     43.77 o 
  -4   2  24      912.38      954.15     90.20 o 
  -3   2  24     2495.78     2455.90    122.79 o 
  -2   2  24     2040.78     2084.66    109.40 o 
  -1   2  24        2.66       43.44     39.50 o 
   0   2  24     2777.20     2840.05    125.50 o 
   1   2  24     3667.07     3659.47    154.09 o 
   2   2  24      345.26      440.39     62.64 o 
   3   2  24     1087.51     1103.45     89.11 o 
  -6   3  24       46.09       57.68     49.16 o 
  -5   3  24      736.94      750.63     88.37 o 
  -4   3  24     4555.77     4308.59    196.97 o 
  -3   3  24     4096.32     4210.91    159.17 o 
  -2   3  24     2017.13     1993.01    100.88 o 
  -1   3  24       34.00       55.01     36.35 o 
   0   3  24     1252.25     1328.58     85.99 o 
   1   3  24      935.88      922.83     78.07 o 
   2   3  24       45.73       68.98     44.24 o 
   3   3  24        9.36       51.53     40.27 o 
  -5   4  24      593.33      653.49     87.25 o 
  -4   4  24      501.31      410.60     67.50 o 
  -3   4  24     2614.31     2516.44    157.31 o 
  -2   4  24     1655.64     1620.01    115.79 o 
  -1   4  24       17.56      -17.91     31.36 o 
   0   4  24     1126.40     1100.57     80.90 o 
   1   4  24     2339.71     2264.56    119.09 o 
   2   4  24      371.86      378.63     57.59 o 
  -5   5  24      968.17     1051.54    127.67 o 
  -4   5  24       55.02       90.96     51.02 o 
  -3   5  24      870.02      996.83     88.91 o 
  -2   5  24     2197.65     2364.61    178.95 o 
  -1   5  24     1089.10     1183.68     90.45 o 
   0   5  24        1.79       -4.94     34.81 o 
   1   5  24      671.97      759.25     91.14 o 
   2   5  24     1177.52     1136.23     83.98 o 
  -4   6  24        1.13       64.08     54.48 o 
  -3   6  24     1181.48     1269.52    102.73 o 
  -2   6  24     1633.76     1645.80    121.42 o 
  -1   6  24      407.23      541.46     81.48 o 
   0   6  24       37.54       80.81     42.44 o 
   1   6  24      373.15      454.67     60.47 o 
  -3   7  24       81.59       42.53     47.02 o 
  -2   7  24      707.96      822.27     97.92 o 
  -1   7  24     1384.13     1451.80    138.30 o 
   0   7  24      861.20      914.62     95.84 o 
  -5   1  25     1080.18     1123.76    104.04 o 
  -4   1  25       10.01       19.71     38.51 o 
  -3   1  25      196.21      220.77     46.68 o 
  -2   1  25      208.70      277.11     78.01 o 
  -1   1  25      279.22      359.15     59.52 o 
   0   1  25      358.08      374.49     56.01 o 
   1   1  25       47.80       81.30     56.92 o 
   2   1  25       56.43      156.54     49.01 o 
  -5   2  25       87.90      146.29     61.13 o 
  -4   2  25      429.88      425.39     65.74 o 
  -3   2  25     1007.26      978.11     75.39 o 
  -2   2  25      377.30      383.21     64.40 o 
  -1   2  25      214.74      184.48     52.36 o 
   0   2  25     1606.14     1686.41     98.13 o 
   1   2  25     1863.91     1986.00    118.69 o 
   2   2  25     1495.95     1495.48    102.09 o 
  -5   3  25       16.00      -13.48     41.46 o 
  -4   3  25       65.64      126.75     76.46 o 
  -3   3  25      163.09      296.17     59.18 o 
  -2   3  25      152.71      165.42     45.06 o 
  -1   3  25      226.75      359.80     84.24 o 
   0   3  25      177.22      194.34     52.64 o 
   1   3  25      291.29      326.09     60.84 o 
   2   3  25      113.23      152.88     49.02 o 
  -5   4  25      611.82      558.41    103.17 o 
  -4   4  25     1947.02     1964.34    136.55 o 
  -3   4  25     2211.08     2372.06    149.57 o 
  -2   4  25     1591.56     1557.59    119.73 o 
  -1   4  25        1.15       22.84     35.51 o 
   0   4  25      745.03      740.88    117.81 o 
   1   4  25      974.11      927.62     85.94 o 
  -4   5  25      114.29      161.10     56.20 o 
  -3   5  25        0.40       70.84     52.55 o 
  -2   5  25       48.41       74.19     48.81 o 
  -1   5  25      182.43      189.41     61.75 o 
   0   5  25      282.23      353.25     54.87 o 
   1   5  25        7.60       -4.34     34.25 o 
  -3   6  25       70.91       83.54     51.63 o 
  -2   6  25      211.44      267.35     66.89 o 
  -1   6  25        0.92       16.51     51.88 o 
   0   6  25      405.61      431.96     77.04 o 
  -4   0  26     1232.12     1239.50    119.06 o 
  -3   0  26     2978.24     2670.64    179.58 o 
  -2   0  26     1008.83      953.55    113.55 o 
  -1   0  26      315.28      252.98     68.92 o 
   0   0  26     2737.32     2837.87    188.58 o 
   1   0  26     1470.06     1387.64    172.02 o 
  -4   1  26        5.14       44.81    109.27 o 
  -3   1  26      465.57      443.22     62.12 o 
  -2   1  26      436.01      342.82     52.01 o 
  -1   1  26       14.01       36.99     37.26 o 
   0   1  26     1075.12     1089.00     82.90 o 
   1   1  26     2093.01     2133.46    120.78 o 
  -4   2  26      202.65      305.12     62.78 o 
  -3   2  26      141.50       94.24     50.84 o 
  -2   2  26       51.20       51.36     40.20 o 
  -1   2  26     1207.74     1108.57     88.24 o 
   0   2  26     2340.13     2453.28    128.02 o 
   1   2  26      952.43     1113.18     87.57 o 
  -4   3  26     1136.29     1137.83    154.44 o 
  -3   3  26       57.69       68.37     49.88 o 
  -2   3  26      399.53      440.67     60.99 o 
  -1   3  26     2033.10     2235.88    118.29 o 
   0   3  26     1849.93     1853.24    120.04 o 
   1   3  26      501.08      635.27     68.63 o 
  -3   4  26     2151.05     2297.10    144.17 o 
  -2   4  26      316.79      302.82     62.79 o 
  -1   4  26      473.68      565.53     82.79 o 
   0   4  26     1329.75     1343.79     95.75 o 
  -2   5  26     1353.41     1434.28    117.41 o 
  -3   1  27     1108.85     1290.37    107.73 o 
  -2   1  27      484.87      598.94     70.22 o 
  -1   1  27        0.61       -9.26     33.06 o 
   0   1  27       92.28      200.63     56.52 o 
  -2   2  27       18.06       68.14     42.26 o 
  -1   2  27      740.98      593.25     82.14 o 
                                                 
